# Supplementary material for: Focal adhesion is associated with lithium response in bipolar disorder: evidence from a network-based multi-omics analysis
Source: Mol Psychiatry. 2023 Mar 29;29(1):6–19. doi: 10.1038/s41380-022-01909-9 (PMC11078741; doi:10.1038/s41380-022-01909-9)
Supplement: Supplementary file 6 — Supplementary Table 4 [file 41380_2022_1909_MOESM6_ESM.xlsx]

## Sheet: within-group
Supplementary Table 4: Result of RNA-seq analysis in the within-group analysis
• As a result of RNA-seq analysis in the within-group analysis, three tables (Supplementary Tables 4a, b, and c) for each group comparison show the list of RNA-seq genes with nomimal P-value <0.05 ranked by P-value. See details of group comparisons in Supplemental Methods.
• The top 50 RNA-seq genes with nominally significant expression (P-value <0.05) are shown in 'Top 50' column, highlighted in 'yellow'. See heatmaps of gene expression of the top 50 RNA-seq genes for each group comparison in Supplementary Figure 3a.
• Note that none of any RNA-seq genes in the within-group analysis show significance in expression due to B-H q-values not passing the threshold of ≤0.20 (Figure 1b).
• The RNA-seq genes that passed serial filtering threshold of CPM >1, P-value <0.05, log2FC ≥|1|, and B-H q-value ≤0.20 are considered to be significant and called as 'DE genes', summarized in Figures 1c, d and Supplementary Table 8.
• Ensembl gene ID is annotated on the human hg19 genome assembly.
• B-H, Benjamini and Hochberg; CPM, counts-per-million; CT, controls; DE, differentially expressed; FC, fold-change; LR, BD Li responders; NA, not available; NR, BD Li non-responders; RNA-seq, RNA-sequencing.
4a. Li-treated (Li+) vs Untreated (Li-) in controls											4b. Li-treated (Li+) vs Untreated (Li-) in BD Li responders											4c. Li-treated (Li+) vs Untreated (Li-) in BD Li non-responders
Li+.CT vs Li-.CT (n=113)											Li+.LR vs Li-.LR (n=1472)											Li+.NR vs Li-.NR (n=151)
Top 50	Ensembl Gene ID	Gene Symbol	Gene ID	log2FC	Average Expression	t	P-value	B-H q-value	β		Top 50	Ensembl Gene ID	Gene Symbol	Gene ID	log2FC	Average Expression	t	P-value	B-H q-value	β		Top 50	Ensembl Gene ID	Gene Symbol	Gene ID	log2FC	Average Expression	t	P-value	B-H q-value	β
1	ENSG00000165879	FRAT1	10023	-0.400631	3.05176	-3.56518	0.000862256	0.999964	-2.70571		1	ENSG00000141391	PRELID3A	10650	0.522678	1.77692	4.37134	7.00403e-05	0.458238	-1.77075		1	ENSG00000242852	ZNF709	163051	-1.43381	1.71483	-4.75643	1.98584e-05	0.271881	-3.09071
2	ENSG00000203817	NA	NA	2.13146	1.06063	3.50794	0.00102199	0.999964	-3.88335		2	ENSG00000203814	HIST2H2BF	440689	-0.554541	0.826462	-4.24205	0.00010612	0.458238	-2.34359		2	ENSG00000203814	HIST2H2BF	440689	-0.589034	0.826462	-3.85596	0.00035698	0.999968	-3.58828
3	ENSG00000232838	PET117	100303755	0.241938	3.33043	3.32362	0.00175109	0.999964	-2.8196		3	ENSG00000128272	ATF4	468	0.296292	9.03395	4.02862	0.000208648	0.458238	-0.221879		3	ENSG00000143110	C1orf162	128346	0.600253	0.0184847	3.45284	0.0012022	0.999968	-3.93672
4	ENSG00000134153	EMC7	56851	-0.21836	5.58108	-3.24596	0.0021878	0.999964	-2.17944		4	ENSG00000165782	TMEM55B	90809	0.237348	5.68433	3.74497	0.000501587	0.458238	-0.740249		4	ENSG00000255073	ZFP91	80829	-3.10707	-0.801379	-3.37259	0.00151969	0.999968	-4.11538
5	ENSG00000182217	NA	NA	-0.333868	3.42373	-3.16809	0.00272789	0.999964	-2.9533		5	ENSG00000185651	UBE2L3	7332	0.148857	7.33686	3.64713	0.000674557	0.458238	-0.894847		5	ENSG00000254598	CSNK2A3	283106	-0.589982	1.09461	-3.26721	0.00205901	0.999968	-3.83154
6	ENSG00000154035	NA	NA	-0.231089	5.46957	-3.08224	0.00346807	0.999964	-2.46468		6	ENSG00000166734	CASC4	113201	-0.350149	5.94616	-3.59091	0.000798503	0.458238	-1.06962		6	ENSG00000257529	NA	NA	-3.3087	-0.859933	-3.2251	0.00232159	0.999968	-4.14479
7	ENSG00000204439	C6orf47	57827	-0.17875	4.53229	-2.92227	0.005375	0.999964	-2.83156		7	ENSG00000078674	PCM1	5108	-0.337034	6.11499	-3.57197	0.000844961	0.458238	-1.09591		7	ENSG00000116176	TPSG1	25823	-0.790894	-0.047665	-3.19363	0.00253825	0.999968	-4.11409
8	ENSG00000141086	CTRL	1506	0.503413	0.582525	2.86475	0.00627303	0.999964	-3.93995		8	ENSG00000114956	DGUOK	1716	0.278666	6.64865	3.55221	0.000896191	0.458238	-1.08102		8	ENSG00000168040	FADD	8772	-0.2384	4.47085	-3.15642	0.00281893	0.999968	-2.66992
9	ENSG00000259075	POC1B-GALNT4	100528030	2.72424	-0.401661	2.81564	0.00714809	0.999964	-4.14638		9	ENSG00000170759	KIF5B	3799	-0.359698	6.61661	-3.53331	0.000947962	0.458238	-1.13979		9	ENSG00000152382	TADA1	117143	0.182137	5.26128	3.12228	0.00310204	0.999968	-2.57392
10	ENSG00000249209	NA	NA	0.634669	2.2757	2.80195	0.00741155	0.999964	-3.6772		10	ENSG00000161939	RNASEK-C17orf49	100529209	0.406634	4.99721	3.5308	0.000955071	0.458238	-1.29911		10	ENSG00000141294	LRRC46	90506	-0.544128	1.12326	-3.04232	0.00387323	0.999968	-3.93477
11	ENSG00000162623	TYW3	127253	0.811943	2.50093	2.78608	0.00772806	0.999964	-3.69853		11	ENSG00000102898	NUTF2	10204	0.170759	7.04095	3.53011	0.000957023	0.458238	-1.12955		11	ENSG00000111879	FAM184A	79632	-0.333458	3.75373	-3.02361	0.00407803	0.999968	-3.14161
12	ENSG00000259132	NA	NA	0.533059	2.63112	2.73409	0.00885489	0.999964	-3.61384		12	ENSG00000122026	RPL21	6144	0.347433	4.60752	3.5063	0.00102696	0.458238	-1.44755		12	ENSG00000167772	ANGPTL4	51129	-0.63882	0.750825	-2.96973	0.00472585	0.999968	-3.9573
13	ENSG00000147082	CCNB3	85417	-0.39551	2.03546	-2.72088	0.00916442	0.999964	-3.78197		13	ENSG00000138382	METTL5	29081	0.230163	4.80296	3.41589	0.00133963	0.458238	-1.59593		13	ENSG00000197223	C1D	10438	0.297174	3.73482	2.95472	0.00492274	0.999968	-3.14003
14	ENSG00000175224	ATG13	9776	-0.141228	6.94884	-2.72044	0.00917495	0.999964	-2.90978		14	ENSG00000136908	DPM2	8818	0.179208	5.35899	3.41278	0.00135184	0.458238	-1.45335		14	ENSG00000258429	PDF	64146	-0.653021	1.75015	-2.91297	0.00551162	0.999968	-3.77024
15	ENSG00000129518	EAPP	55837	-0.167811	5.26589	-2.673	0.0103718	0.999964	-3.06855		15	ENSG00000135338	LCA5	167691	-0.492528	2.67073	-3.39017	0.00144399	0.458238	-2.64806		15	ENSG00000124208	TMEM189-UBE2V1	387522	5.00947	0.0153063	2.86469	0.00627398	0.999968	-4.30808
16	ENSG00000143942	CHAC2	494143	0.427931	1.78788	2.66682	0.0105379	0.999964	-3.8774		16	ENSG00000177106	EPS8L2	64787	0.477804	1.96666	3.38552	0.00146366	0.458238	-2.78969		16	ENSG00000240849	TMEM189	387521	-0.183668	4.97534	-2.84984	0.00652756	0.999968	-2.92714
17	ENSG00000151117	TMEM86A	144110	-0.233008	3.21316	-2.66028	0.0107164	0.999964	-3.41755		17	ENSG00000134352	IL6ST	3572	-0.512224	4.00053	-3.37464	0.00151069	0.458238	-1.99825		17	ENSG00000233024	NPIPA3	642778	-0.542357	4.67934	-2.84554	0.00660267	0.999968	-2.97917
18	ENSG00000120322	PCDHB8	56128	0.714229	0.360175	2.63142	0.0115371	0.999964	-4.13892		18	ENSG00000089693	MLF2	8079	0.182724	7.84467	3.36889	0.00153611	0.458238	-1.48034		18	ENSG00000109944	C11orf63	79864	-0.532736	1.4106	-2.76237	0.00822457	0.999968	-4.0338
19	ENSG00000189007	ADAT2	134637	0.328559	2.15746	2.63077	0.0115563	0.999964	-3.82933		19	ENSG00000178741	COX5A	9377	0.243807	7.03059	3.34687	0.00163733	0.458238	-1.498		19	ENSG00000070748	CHAT	1103	0.790201	0.208079	2.7503	0.00848833	0.999968	-4.17478
20	ENSG00000162813	BPNT1	10380	-0.152569	4.69658	-2.62216	0.0118125	0.999964	-3.21689		20	ENSG00000173905	GOLIM4	27333	-0.346497	4.65696	-3.34031	0.00166873	0.458238	-1.84223		20	ENSG00000158423	RIBC1	158787	-0.483487	1.28857	-2.74995	0.00849618	0.999968	-4.03415
21	ENSG00000183941	NA	NA	-0.262309	3.73591	-2.58807	0.0128788	0.999964	-3.42623		21	ENSG00000155970	MICU3	286097	-0.46467	1.97461	-3.32059	0.00176643	0.458238	-2.93943		21	ENSG00000270316	BORCS7	119032	0.94047	3.62344	2.7486	0.00852607	0.999968	-3.54857
22	ENSG00000181754	AMIGO1	57463	-0.226186	4.46628	-2.56417	0.0136781	0.999964	-3.29506		22	ENSG00000182621	PLCB1	23236	-0.3628	3.58627	-3.32002	0.00176934	0.458238	-2.15649		22	ENSG00000226174	TEX22	647310	-0.53734	0.0571006	-2.74788	0.00854214	0.999968	-4.13206
23	ENSG00000139651	ZNF740	283337	-0.12599	6.1652	-2.52452	0.0151044	0.999964	-3.19821		23	ENSG00000108590	MED31	51003	0.301546	4.18662	3.31967	0.00177114	0.458238	-1.86797		23	ENSG00000123096	SSPN	8082	-0.506347	1.14795	-2.70813	0.00947278	0.999968	-3.92915
24	ENSG00000161653	NAGS	162417	0.404181	1.35894	2.4702	0.0172779	0.999964	-4.04675		24	ENSG00000173660	UQCRH	7388	0.276514	7.26388	3.31524	0.00179392	0.458238	-1.56437		24	ENSG00000139410	SDSL	113675	-0.350985	2.54971	-2.68471	0.0100638	0.999968	-3.6748
25	ENSG00000175106	TVP23C	201158	-0.334264	2.46829	-2.44398	0.0184257	0.999964	-3.85338		25	ENSG00000243251	PGBD3	267004	-1.32798	1.13188	-3.31231	0.0018091	0.458238	-3.46584		25	ENSG00000138207	RBP4	5950	-0.616982	0.213552	-2.67462	0.0103286	0.999968	-4.18577
26	ENSG00000100162	CENPM	79019	0.347816	3.30209	2.43942	0.0186319	0.999964	-3.68216		26	ENSG00000183558	NA	NA	-0.612379	1.33641	-3.30962	0.00182316	0.458238	-2.97596		26	ENSG00000258984	UBE2F-SCLY	100533179	1.78013	-0.160645	2.67153	0.0104111	0.999968	-4.28207
27	ENSG00000203836	NA	NA	1.17245	0.0107855	2.43342	0.0189069	0.999964	-4.27052		27	ENSG00000155287	SLC25A28	81894	0.261737	3.97113	3.30334	0.0018564	0.458238	-1.96715		27	ENSG00000174501	ANKRD36C	400986	-0.478171	2.66651	-2.65996	0.010725	0.999968	-3.76946
28	ENSG00000131351	HAUS8	93323	0.266631	3.59855	2.42429	0.0193321	0.999964	-3.65161		28	ENSG00000131148	EMC8	10328	0.167191	5.33539	3.2901	0.00192836	0.458238	-1.68385		28	ENSG00000168306	ACOX2	8309	-0.796026	-0.0139342	-2.64298	0.0112018	0.999968	-4.21601
29	ENSG00000105939	ZC3HAV1	56829	0.403355	2.49577	2.40366	0.0203249	0.999964	-3.91527		29	ENSG00000104953	TLE6	79816	0.68681	0.906591	3.27069	0.00203865	0.458238	-3.12893		29	ENSG00000171155	C1GALT1C1	29071	0.208684	4.24434	2.63177	0.0115269	0.999968	-3.34251
30	ENSG00000141384	TAF4B	6875	-0.639057	0.662713	-2.40256	0.020379	0.999964	-4.21491		30	ENSG00000183054	RGPD5	84220	-0.366187	5.16788	-3.26638	0.00206391	0.458238	-1.84138		30	ENSG00000196826	ZNF709	163051	3.56428	-0.367978	2.6311	0.0115465	0.999968	-4.32484
31	ENSG00000106366	SERPINE1	5054	-0.583186	0.946828	-2.40122	0.0204455	0.999964	-4.17235		31	ENSG00000171016	PYGO1	26108	-0.398599	3.41425	-3.25865	0.00211002	0.458238	-2.31033		31	ENSG00000166260	COX11	1353	0.168097	5.18489	2.59976	0.0125037	0.999968	-3.2367
32	ENSG00000241258	CRCP	27297	-0.113587	5.64828	-2.39793	0.0206088	0.999964	-3.39263		32	ENSG00000091009	RBM27	54439	-0.341062	4.73651	-3.25184	0.00215145	0.458238	-1.95596		32	ENSG00000136840	ST6GALNAC4	27090	-0.213614	3.75134	-2.59883	0.0125332	0.999968	-3.41051
33	ENSG00000182378	PLCXD1	55344	0.349609	4.96866	2.39268	0.0208718	0.999964	-3.46863		33	ENSG00000103275	UBE2I	7329	0.159352	7.63683	3.24023	0.00222382	0.458238	-1.72557		33	ENSG00000248905	FMN1	342184	-0.603723	0.999297	-2.59662	0.0126035	0.999968	-4.03086
34	ENSG00000171169	NAIF1	203245	-0.191841	3.47704	-2.3911	0.0209514	0.999964	-3.64904		34	ENSG00000141741	MIEN1	84299	0.278233	5.24223	3.23006	0.00228911	0.458238	-1.82586		34	ENSG00000138069	RAB1A	5861	0.143666	7.2775	2.58002	0.0131433	0.999968	-3.1743
35	ENSG00000107796	ACTA2	59	-0.388916	5.16098	-2.37358	0.0218546	0.999964	-3.42937		35	ENSG00000157045	NTAN1	123803	0.245259	5.08897	3.22838	0.0023001	0.458238	-1.89075		35	ENSG00000174327	SLC16A13	201232	-0.363133	1.94076	-2.57672	0.0132529	0.999968	-3.97425
36	ENSG00000186591	UBE2H	7328	-0.122151	7.39886	-2.355	0.0228506	0.999964	-3.42414		36	ENSG00000196693	ZNF33B	7582	-0.389486	3.38777	-3.22571	0.00231763	0.458238	-2.3486		36	ENSG00000179698	WDR97	340390	-0.418659	0.680308	-2.56875	0.0135215	0.999968	-4.12119
37	ENSG00000250151	ARPC4	10093	0.288575	2.96774	2.35362	0.0229263	0.999964	-3.80895		37	ENSG00000023287	RB1CC1	9821	-0.380879	4.85179	-3.20699	0.002444	0.458238	-2.01302		37	ENSG00000155265	GOLGA7B	401647	-0.493935	2.51428	-2.56843	0.0135323	0.999968	-3.85883
38	ENSG00000161996	WDR90	197335	0.236115	4.0474	2.34739	0.0232705	0.999964	-3.61095		38	ENSG00000008952	SEC62	7095	-0.278302	5.40572	-3.20616	0.00244978	0.458238	-1.87846		38	ENSG00000181619	GPR135	64582	-0.384805	1.04305	-2.53617	0.014672	0.999968	-4.10448
39	ENSG00000184678	HIST2H2BE	8349	-0.256649	6.03752	-2.34074	0.0236424	0.999964	-3.44572		39	ENSG00000067900	ROCK1	6093	-0.394543	4.18426	-3.1993	0.0024978	0.458238	-2.21309		39	ENSG00000164068	RNF123	63891	-0.156705	5.70451	-2.50068	0.0160258	0.999968	-3.30346
40	ENSG00000172780	RAB43	339122	0.837972	2.13204	2.33441	0.024002	0.999964	-4.00962		40	ENSG00000163681	SLMAP	7871	-0.324761	4.0579	-3.19767	0.00250937	0.458238	-2.22139		40	ENSG00000126945	HNRNPH2	3188	0.163916	6.85408	2.49845	0.0161146	0.999968	-3.28021
41	ENSG00000100479	POLE2	5427	0.363387	2.79452	2.33421	0.0240132	0.999964	-3.91898		41	ENSG00000102119	EMD	2010	0.19992	6.32593	3.19434	0.00253312	0.458238	-1.80221		41	ENSG00000182108	DEXI	28955	-0.140502	4.77814	-2.4945	0.0162727	0.999968	-3.3991
42	ENSG00000166046	TCP11L2	255394	-0.264903	2.17621	-2.31913	0.0248895	0.999964	-4.00331		42	ENSG00000100697	DICER1	23405	-0.394216	5.91356	-3.18476	0.00260262	0.458238	-1.86998		42	ENSG00000196993	NPIPB8	728734	-0.937626	0.689163	-2.48683	0.0165843	0.999968	-4.22241
43	ENSG00000117525	F3	2152	0.516167	1.35312	2.31596	0.0250773	0.999964	-4.11661		43	ENSG00000090612	ZNF268	10795	-0.368576	3.58069	-3.17906	0.00264484	0.458238	-2.36896		43	ENSG00000070731	ST6GALNAC2	10610	-0.524686	0.368873	-2.47537	0.0170596	0.999968	-4.21184
44	ENSG00000267954	NA	NA	-1.0653	-0.0583446	-2.29967	0.0260622	0.999964	-4.3215		44	ENSG00000100852	ARHGAP5	394	-0.468551	4.80306	-3.17486	0.00267638	0.458238	-2.06413		44	ENSG00000188596	CFAP54	144535	-0.555805	0.69513	-2.45929	0.0177475	0.999968	-4.23627
45	ENSG00000066136	NFYC	4802	-0.127443	6.15011	-2.2836	0.0270676	0.999964	-3.51897		45	ENSG00000122786	CALD1	800	-0.418864	5.20258	-3.17019	0.00271183	0.458238	-1.98463		45	ENSG00000091262	ABCC6	368	-0.457253	0.836073	-2.45121	0.0181027	0.999968	-4.13164
46	ENSG00000175305	CCNE2	9134	0.568801	1.24374	2.26996	0.0279482	0.999964	-4.18172		46	ENSG00000112695	COX7A2	1347	0.342868	7.4028	3.16337	0.00276441	0.458238	-1.86328		46	ENSG00000130720	FIBCD1	84929	-0.584366	0.989701	-2.4426	0.018488	0.999968	-4.14866
47	ENSG00000205238	SPDYE2	441273	0.731323	0.569649	2.26669	0.0281629	0.999964	-4.22501		47	ENSG00000066933	MYO9A	4649	-0.328484	4.795	-3.16198	0.00277519	0.458238	-2.12959		47	ENSG00000163743	RCHY1	25898	0.174813	4.5241	2.44155	0.0185352	0.999968	-3.52345
48	ENSG00000185453	C19orf68	374920	-0.23367	2.34656	-2.25413	0.0290013	0.999964	-3.99386		48	ENSG00000131503	ANKHD1	54882	-0.347652	5.61982	-3.16032	0.00278821	0.458238	-1.93978		48	ENSG00000265590	NA	NA	-0.507287	2.31631	-2.43203	0.0189709	0.999968	-3.99014
49	ENSG00000198570	RD3	343035	-0.345482	1.5669	-2.23992	0.029977	0.999964	-4.11201		49	ENSG00000168769	TET2	54790	-0.330131	4.93011	-3.15905	0.00279814	0.458238	-2.02785		49	ENSG00000117984	CTSD	1509	-0.189871	7.2905	-2.42487	0.019305	0.999968	-3.37694
50	ENSG00000254206	NPIPB11	728888	0.411658	1.16424	2.23804	0.0301085	0.999964	-4.17349		50	ENSG00000101972	STAG2	10735	-0.370243	5.25688	-3.15585	0.00282346	0.458238	-2.01933		50	ENSG00000187193	MT1X	4501	-0.747353	0.684035	-2.42282	0.0194012	0.999968	-4.19234
	ENSG00000099957	P2RX6	9127	-0.313216	1.52564	-2.23391	0.030399	0.999964	-4.08711			ENSG00000083168	KAT6A	7994	-0.283034	6.73058	-3.15286	0.00284729	0.458238	-1.88435			ENSG00000114626	ABTB1	80325	-0.375014	2.62662	-2.42224	0.0194287	0.999968	-3.92173
	ENSG00000165480	SKA3	221150	0.387293	3.42941	2.23375	0.0304099	0.999964	-3.89866			ENSG00000073614	KDM5A	5927	-0.262642	6.21377	-3.14836	0.00288349	0.458238	-1.91069			ENSG00000060971	ACAA1	30	-0.182686	5.3996	-2.41899	0.0195829	0.999968	-3.43517
	ENSG00000235961	PNMA6A	84968	0.723381	2.33724	2.22694	0.0308938	0.999964	-4.09136			ENSG00000186288	PABPC1L2A	340529	1.25859	0.639515	3.14029	0.00294951	0.458238	-3.66984			ENSG00000178685	PARP10	84875	-0.371634	1.23329	-2.41312	0.0198639	0.999968	-4.06237
	ENSG00000224186	NA	NA	0.338607	1.81454	2.21707	0.0316074	0.999964	-4.10488			ENSG00000099624	ATP5D	513	0.19884	5.63969	3.13169	0.00302142	0.458238	-1.94825			ENSG00000197858	GPAA1	8733	-0.151645	6.26343	-2.40172	0.0204204	0.999968	-3.41378
	ENSG00000181274	FRAT2	23401	-0.259043	4.21371	-2.21687	0.0316222	0.999964	-3.74459			ENSG00000254004	ZNF260	339324	-0.29547	4.09645	-3.12781	0.00305447	0.458238	-2.27596			ENSG00000214999	LOC107985075	107985075	0.701571	0.30925	2.40107	0.0204527	0.999968	-4.30226
	ENSG00000215298	NA	NA	0.822946	2.41482	2.21541	0.0317292	0.999964	-4.08937			ENSG00000123200	ZC3H13	23091	-0.290939	5.79525	-3.12592	0.00307065	0.458238	-1.99745			ENSG00000182325	FBXL6	26233	-0.16896	4.25358	-2.39692	0.020659	0.999968	-3.58289
	ENSG00000134070	IRAK2	3656	0.357393	1.16838	2.21266	0.0319306	0.999964	-4.17945			ENSG00000065526	SPEN	23013	-0.287285	6.55467	-3.11881	0.00313223	0.458238	-1.95251			ENSG00000078618	NRDC	4898	0.123163	7.32679	2.37353	0.0218576	0.999968	-3.44428
	ENSG00000186026	ZNF284	342909	-0.253586	1.47613	-2.20967	0.0321516	0.999964	-4.15921			ENSG00000116127	ALMS1	7840	-0.331147	4.81436	-3.1157	0.00315956	0.458238	-2.19113			ENSG00000150281	CTF1	1489	-0.349748	1.45335	-2.37087	0.0219976	0.999968	-4.12945
	ENSG00000144741	SLC25A26	115286	-0.160903	3.68072	-2.20764	0.032303	0.999964	-3.81665			ENSG00000023516	AKAP11	11215	-0.380962	5.32693	-3.11217	0.00319089	0.458238	-2.09857			ENSG00000144635	DYNC1LI1	51143	0.167148	6.17378	2.36627	0.0222417	0.999968	-3.46748
	ENSG00000132793	LPIN3	64900	0.423408	1.56762	2.20071	0.0328221	0.999964	-4.1766			ENSG00000147027	TMEM47	83604	-0.391385	4.83168	-3.11139	0.00319782	0.458238	-2.10753			ENSG00000267261	NA	NA	-1.4322	1.79627	-2.36028	0.0225639	0.999968	-4.2216
	ENSG00000186765	FSCN2	25794	-0.350402	0.654331	-2.19564	0.0332067	0.999964	-4.18227			ENSG00000074842	MYDGF	56005	0.223645	5.41711	3.11023	0.00320823	0.458238	-2.00504			ENSG00000204775	NA	NA	-0.566728	3.61598	-2.35637	0.0227762	0.999968	-3.72268
	ENSG00000050555	LAMC3	10319	0.7834	0.895544	2.1935	0.0333709	0.999964	-4.22429			ENSG00000152409	JMY	133746	-0.40545	3.54005	-3.10703	0.00323692	0.458238	-2.49859			ENSG00000023041	ZDHHC6	64429	0.141462	4.97863	2.34795	0.023239	0.999968	-3.56352
	ENSG00000258388	PPT2-EGFL8	100532746	-0.340328	1.63953	-2.18967	0.033665	0.999964	-4.12011			ENSG00000178127	NDUFV2	4729	0.24653	6.84117	3.10459	0.00325901	0.458238	-1.97155			ENSG00000006534	ALDH3B1	221	-0.367889	0.701834	-2.34631	0.0233303	0.999968	-4.16202
	ENSG00000012822	CALCOCO1	57658	-0.149955	6.76423	-2.18834	0.033768	0.999964	-3.63716			ENSG00000132432	SEC61G	23480	0.307704	5.98698	3.09726	0.0033263	0.458238	-2.00278			ENSG00000248751	NA	NA	-0.508674	1.99125	-2.34557	0.0233719	0.999968	-4.05025
	ENSG00000148803	FUOM	282969	-0.471777	1.41098	-2.18478	0.034045	0.999964	-4.19223			ENSG00000144747	TMF1	7110	-0.356395	3.91819	-3.09426	0.00335414	0.458238	-2.47278			ENSG00000179152	TCAIM	285343	0.198122	4.26676	2.33629	0.023895	0.999968	-3.65278
	ENSG00000168476	REEP4	80346	0.209984	4.22193	2.17331	0.0349498	0.999964	-3.78682			ENSG00000134644	PUM1	9698	-0.181164	7.31178	-3.09383	0.00335814	0.458238	-1.99715			ENSG00000149050	ZNF214	7761	-0.319583	1.66981	-2.31976	0.024852	0.999968	-4.15502
	ENSG00000155011	DKK2	27123	-1.00301	0.578012	-2.1724	0.0350225	0.999964	-4.27627			ENSG00000114739	ACVR2B	93	-0.37286	6.84168	-3.0852	0.00343973	0.458238	-2.01571			ENSG00000116030	SUMO1	7341	0.146636	7.24895	2.31949	0.0248684	0.999968	-3.51047
	ENSG00000116014	KISS1R	84634	0.504026	1.36364	2.17124	0.0351154	0.999964	-4.16931			ENSG00000267303	NA	NA	0.676292	2.60618	3.08383	0.00345281	0.458238	-2.78092			ENSG00000141086	CTRL	1506	0.463462	0.582525	2.31499	0.025135	0.999968	-4.24761
	ENSG00000272414	FAM47E-STBD1	100631383	-0.259955	2.11103	-2.16843	0.0353409	0.999964	-4.09757			ENSG00000197238	HIST1H4J	8363	-1.95622	0.922353	-3.08366	0.00345444	0.458238	-3.74602			ENSG00000135750	KCNK1	3775	-0.644287	0.342555	-2.30002	0.0260409	0.999968	-4.3135
	ENSG00000158373	HIST1H2BD	3017	-0.274724	3.96361	-2.16648	0.0354983	0.999964	-3.81782			ENSG00000107581	EIF3A	8661	-0.283665	6.99227	-3.08299	0.00346088	0.458238	-2.01591			ENSG00000178913	TAF7	6879	0.149401	7.95197	2.29178	0.0265517	0.999968	-3.55704
	ENSG00000129282	NA	NA	0.351146	0.767123	2.16461	0.0356499	0.999964	-4.22272			ENSG00000029363	BCLAF1	9774	-0.314255	6.53188	-3.08128	0.0034774	0.458238	-2.02693			ENSG00000101181	MTG2	26164	-0.145894	4.64422	-2.28867	0.0267466	0.999968	-3.65158
	ENSG00000151466	SCLT1	132320	0.231401	2.94512	2.16305	0.0357772	0.999964	-3.99531			ENSG00000255154	NA	NA	3.08808	-0.209618	3.07676	0.00352128	0.458238	-3.89438			ENSG00000177374	HIC1	3090	-0.551475	0.391101	-2.27997	0.0272996	0.999968	-4.2343
	ENSG00000135452	TSPAN31	6302	-0.114683	5.75195	-2.15793	0.036196	0.999964	-3.69216			ENSG00000158417	EIF5B	9669	-0.276994	5.3067	-3.07288	0.00355937	0.458238	-2.15597			ENSG00000119812	FAM98A	25940	0.152337	4.85915	2.27939	0.0273366	0.999968	-3.62539
	ENSG00000130653	PNPLA7	375775	-0.305336	1.28985	-2.15691	0.0362799	0.999964	-4.16805			ENSG00000118482	PHF3	23469	-0.311477	4.69565	-3.06716	0.00361626	0.458238	-2.29095			ENSG00000229729	NA	NA	-0.327724	0.521363	-2.277	0.0274908	0.999968	-4.27219
	ENSG00000125122	LRRC29	26231	0.250788	1.10982	2.15253	0.0366432	0.999964	-4.20131			ENSG00000178381	ZFAND2A	90637	0.306295	3.72307	3.06569	0.00363103	0.458238	-2.40428			ENSG00000163491	NEK10	152110	-0.503593	0.26739	-2.27344	0.0277208	0.999968	-4.3143
	ENSG00000187741	FANCA	2175	0.206931	5.00152	2.14732	0.0370786	0.999964	-3.75269			ENSG00000089692	LAG3	3902	0.404265	2.21381	3.06502	0.00363778	0.458238	-2.91413			ENSG00000272916	NDST2	8509	-0.705364	2.22346	-2.27015	0.0279354	0.999968	-4.05043
	ENSG00000139410	SDSL	113675	-0.259355	2.54971	-2.13906	0.0377791	0.999964	-4.0235			ENSG00000126777	KTN1	3895	-0.288081	5.35027	-3.06291	0.00365907	0.458238	-2.16419			ENSG00000263053	NA	NA	-0.362201	1.17542	-2.26839	0.028051	0.999968	-4.1927
	ENSG00000081842	PCDHA6	56142	0.418447	1.00944	2.13745	0.0379171	0.999964	-4.08362			ENSG00000104765	BNIP3L	665	-0.25038	7.03806	-3.06073	0.00368117	0.458238	-2.05726			ENSG00000135063	FAM189A2	9413	-0.533523	0.351143	-2.26298	0.0284086	0.999968	-4.3144
	ENSG00000167705	RILP	83547	-0.311814	0.654273	-2.12324	0.0391529	0.999964	-4.26965			ENSG00000144357	UBR3	130507	-0.358278	4.87304	-3.05441	0.00374605	0.458238	-2.2722			ENSG00000109180	OCIAD1	54940	0.14692	7.0348	2.25282	0.02909	0.999968	-3.59134
	ENSG00000112796	ENPP5	59084	0.450767	0.491783	2.11099	0.0402458	0.999964	-4.32943			ENSG00000121892	PDS5A	23244	-0.25551	5.83705	-3.04517	0.0038429	0.458238	-2.13598			ENSG00000180096	42979	1731	0.392815	1.00629	2.25076	0.0292302	0.999968	-4.19927
	ENSG00000112877	CEP72	55722	0.225752	3.22103	2.10492	0.0407974	0.999964	-3.98254			ENSG00000138380	CARF	79800	-0.337089	3.25265	-3.04346	0.00386109	0.458238	-2.72041			ENSG00000176022	B3GALT6	126792	-0.172873	5.62199	-2.24948	0.0293175	0.999968	-3.6212
	ENSG00000182256	GABRG3	2567	0.894084	0.989142	2.09656	0.0415687	0.999964	-4.30585			ENSG00000168090	COPS6	10980	0.181556	6.77707	3.04324	0.00386346	0.458238	-2.08864			ENSG00000064763	FAR2	55711	-0.449936	0.875781	-2.24706	0.0294832	0.999968	-4.2221
	ENSG00000146963	LUC7L2	51631	0.185607	5.55515	2.0924	0.041957	0.999964	-3.78282			ENSG00000175550	DRAP1	10589	0.181912	6.22507	3.04217	0.00387486	0.458238	-2.09814			ENSG00000243749	TMEM35B	100506144	1.35795	-1.13925	2.24509	0.0296188	0.999968	-4.25237
	ENSG00000120539	MASTL	84930	0.275952	4.07375	2.08682	0.0424824	0.999964	-3.92905			ENSG00000186448	ZNF197	10168	-0.258896	4.70304	-3.04184	0.00387833	0.458238	-2.30543			ENSG00000079337	RAPGEF3	10411	-0.448248	0.80809	-2.24144	0.0298715	0.999968	-4.22058
	ENSG00000187627	RGPD1	400966	-1.70171	0.178567	-2.08201	0.0429404	0.999964	-4.3712			ENSG00000173436	MINOS1	440574	0.263849	5.66338	3.04062	0.00389143	0.458238	-2.11952			ENSG00000258465	NA	NA	-2.36846	0.57846	-2.2409	0.0299094	0.999968	-4.38513
	ENSG00000128346	C22orf23	84645	-0.180418	3.21105	-2.07946	0.0431841	0.999964	-3.99579			ENSG00000256053	APOPT1	84334	0.222223	5.08488	3.03652	0.00393567	0.458238	-2.18725			ENSG00000147364	FBXO25	26260	-0.173293	3.84762	-2.24074	0.0299204	0.999968	-3.80977
	ENSG00000184900	SUMO3	6612	0.100753	7.02745	2.07939	0.0431911	0.999964	-3.77244			ENSG00000117523	PRRC2C	23215	-0.308436	7.31413	-3.02524	0.0040598	0.458238	-2.12705			ENSG00000117505	DR1	1810	0.171362	5.87971	2.24059	0.0299307	0.999968	-3.61948
	ENSG00000213996	TM6SF2	53345	-0.470126	0.0952413	-2.07631	0.0434883	0.999964	-4.33397			ENSG00000151292	CSNK1G3	1456	-0.276991	4.26446	-3.02201	0.00409606	0.458238	-2.45032			ENSG00000260914	VPS4A	27183	1.21306	1.40844	2.23916	0.0300305	0.999968	-4.30641
	ENSG00000185262	UBALD2	283991	-0.202202	4.79296	-2.07359	0.0437518	0.999964	-3.82314			ENSG00000091039	OSBPL8	114882	-0.419309	5.08008	-3.01851	0.0041356	0.458238	-2.30352			ENSG00000164761	TNFRSF11B	4982	-0.741003	0.307525	-2.23836	0.0300863	0.999968	-4.36692
	ENSG00000036565	SLC18A1	6570	-0.333976	2.75519	-2.07333	0.0437772	0.999964	-3.96989			ENSG00000139324	TMTC3	160418	-0.502663	2.907	-3.01507	0.00417487	0.458238	-2.89788			ENSG00000197701	NA	NA	-0.769557	1.12899	-2.23332	0.0304405	0.999968	-4.24373
	ENSG00000204149	AGAP4	119016	0.162435	3.96818	2.07149	0.0439562	0.999964	-3.91298			ENSG00000102531	FNDC3A	22862	-0.3273	5.67203	-3.00689	0.00426962	0.458238	-2.22078			ENSG00000260916	CCPG1	9236	-0.317694	3.46081	-2.23044	0.0306444	0.999968	-3.88917
	ENSG00000172992	DCAKD	79877	-0.0872574	5.80246	-2.07089	0.0440144	0.999964	-3.7923			ENSG00000058272	PPP1R12A	4659	-0.332966	4.81627	-3.0065	0.00427416	0.458238	-2.36942			ENSG00000143742	SRP9	6726	0.203733	8.20145	2.22991	0.0306819	0.999968	-3.63601
	ENSG00000147996	CBWD5	220869	-0.236426	3.80815	-2.06663	0.0444326	0.999964	-3.95189			ENSG00000042753	AP2S1	1175	0.232936	6.26078	3.0045	0.00429768	0.458238	-2.16882			ENSG00000057663	ATG5	9474	0.172998	4.545	2.20855	0.0322351	0.999968	-3.75617
	ENSG00000174807	CD248	57124	-0.416904	2.52978	-2.06613	0.0444822	0.999964	-4.01467			ENSG00000112541	PDE10A	10846	-0.318436	5.13073	-3.00283	0.00431736	0.458238	-2.28593			ENSG00000162341	TPCN2	219931	-0.215547	3.56472	-2.2075	0.0323131	0.999968	-3.8583
	ENSG00000183386	FHL3	2275	-0.210207	4.20671	-2.06461	0.0446326	0.999964	-3.87804			ENSG00000048649	RSF1	51773	-0.322069	5.39085	-2.99805	0.00437427	0.458238	-2.2707			ENSG00000259171	NA	NA	-3.15014	-0.76738	-2.20459	0.0325302	0.999968	-4.40842
	ENSG00000187837	HIST1H1C	3006	-0.312147	4.0901	-2.06403	0.0446896	0.999964	-3.90561			ENSG00000177034	MTX3	345778	-0.460732	2.86191	-2.99712	0.00438536	0.458238	-2.95395			ENSG00000133835	HSD17B4	3295	0.117119	7.03443	2.20271	0.0326712	0.999968	-3.65239
	ENSG00000166006	KCNC2	3747	0.699458	-0.37305	2.0598	0.0451102	0.999964	-4.36643			ENSG00000105258	POLR2I	5438	0.229936	5.08164	2.99352	0.00442879	0.458238	-2.26393			ENSG00000212734	NA	NA	0.877373	1.02519	2.19779	0.0330435	0.999968	-4.28187
	ENSG00000163017	ACTG2	72	-0.602689	1.67336	-2.05888	0.0452016	0.999964	-4.03504			ENSG00000180530	NRIP1	8204	-0.392024	4.40507	-2.99084	0.00446135	0.458238	-2.5115			ENSG00000268218	NA	NA	-0.400119	0.75718	-2.19671	0.0331257	0.999968	-4.27603
	ENSG00000103174	NAGPA	51172	0.213735	2.97158	2.05508	0.0455833	0.999964	-4.0269			ENSG00000137845	ADAM10	102	-0.28307	5.6427	-2.98586	0.00452248	0.458238	-2.27067			ENSG00000114030	KPNA1	3836	0.142536	6.3501	2.18785	0.0338063	0.999968	-3.67469
	ENSG00000129195	FAM64A	54478	0.319479	6.14214	2.0547	0.0456217	0.999964	-3.80993			ENSG00000112902	SEMA5A	9037	-0.459493	5.11672	-2.98178	0.00457319	0.458238	-2.33692			ENSG00000139372	TDG	6996	0.17252	6.10266	2.16988	0.0352244	0.999968	-3.69614
	ENSG00000144362	PHOSPHO2	493911	0.299735	1.34324	2.05356	0.0457364	0.999964	-4.25306			ENSG00000131944	FAAP24	91442	0.297222	1.8769	2.98065	0.00458723	0.458238	-3.10445			ENSG00000182902	SLC25A18	83733	-0.277791	1.47246	-2.16752	0.0354142	0.999968	-4.20189
	ENSG00000104983	CCDC61	729440	0.251585	2.10794	2.05207	0.0458877	0.999964	-4.1552			ENSG00000184900	SUMO3	6612	0.144522	7.02745	2.97906	0.00460715	0.458238	-2.21118			ENSG00000158483	FAM86C1	55199	-0.232691	2.76035	-2.16269	0.0358064	0.999968	-4.05048
	ENSG00000128610	FEZF1	389549	1.08309	1.17546	2.04786	0.0463156	0.999964	-4.33028			ENSG00000117020	AKT3	10000	-0.29288	6.195	-2.97501	0.00465841	0.458238	-2.24695			ENSG00000270249	NA	NA	-1.50642	1.23609	-2.15861	0.0361399	0.999968	-4.32979
	ENSG00000181135	ZNF707	286075	-0.142757	3.13417	-2.03987	0.0471382	0.999964	-4.03045			ENSG00000104517	UBR5	51366	-0.254341	7.02912	-2.97312	0.00468237	0.458238	-2.22399			ENSG00000185085	INTS5	80789	-0.130691	4.80024	-2.1578	0.0362072	0.999968	-3.76996
	ENSG00000135476	ESPL1	9700	0.327524	5.33048	2.03614	0.0475257	0.999964	-3.85479			ENSG00000182117	NOP10	55505	0.268242	6.38007	2.97266	0.00468835	0.458238	-2.22491			ENSG00000170122	FOXD4	2298	-0.97458	-0.645861	-2.15616	0.0363422	0.999968	-4.40278
	ENSG00000145022	TCTA	6988	-0.211793	4.51129	-2.03102	0.048063	0.999964	-3.89404			ENSG00000141027	NCOR1	9611	-0.229413	6.81881	-2.9654	0.00478191	0.458238	-2.23938			ENSG00000251201	TMED7-TICAM2	100302736	0.374883	1.44385	2.15534	0.0364099	0.999968	-4.17597
	ENSG00000140416	TPM1	7168	-0.293165	6.88295	-2.02743	0.0484431	0.999964	-3.836			ENSG00000083642	PDS5B	23047	-0.319256	5.20285	-2.96331	0.00480913	0.458238	-2.36656			ENSG00000188641	DPYD	1806	-0.412271	2.29986	-2.15271	0.0366283	0.999968	-4.16135
	ENSG00000123485	HJURP	55355	0.375599	4.87026	2.02497	0.0487047	0.999964	-3.90466			ENSG00000150593	PDCD4	27250	-0.272409	5.22835	-2.95745	0.00488636	0.458238	-2.35308			ENSG00000196693	ZNF33B	7582	-0.278703	3.38777	-2.15075	0.0367917	0.999968	-3.95408
	ENSG00000154930	ACSS1	84532	0.380202	1.31887	2.02193	0.0490307	0.999964	-4.2471			ENSG00000175756	AURKAIP1	54998	0.200634	5.93897	2.95286	0.00494767	0.458238	-2.26941			ENSG00000188997	KCTD21	283219	-0.145649	4.3789	-2.14911	0.0369283	0.999968	-3.83424
	ENSG00000127564	PKMYT1	9088	0.21598	4.20373	2.01902	0.049344	0.999964	-3.93487			ENSG00000203668	CHML	1122	-0.400712	4.00295	-2.95253	0.00495216	0.458238	-2.60098			ENSG00000006652	IFRD1	3475	0.133541	6.42249	2.13971	0.0377239	0.999968	-3.73275
	ENSG00000186094	AGBL4	84871	-0.41739	0.33462	-2.01856	0.0493933	0.999964	-4.34651			ENSG00000272916	NDST2	8509	0.813726	2.22346	2.94875	0.00500328	0.458238	-3.04029			ENSG00000181027	FKRP	79147	-0.190278	5.01056	-2.1386	0.0378188	0.999968	-3.78241
	ENSG00000118276	B4GALT6	9331	0.265687	3.14485	2.0145	0.0498336	0.999964	-4.09855			ENSG00000083223	ZCCHC6	79670	-0.316607	3.75641	-2.94805	0.00501281	0.458238	-2.73499			ENSG00000133640	LRRIQ1	84125	-0.501778	0.794369	-2.13797	0.0378726	0.999968	-4.32771
	ENSG00000171044	XKR6	286046	0.244635	2.01705	2.01349	0.0499432	0.999964	-4.19994			ENSG00000106261	ZKSCAN1	7586	-0.277637	7.36579	-2.93674	0.00516882	0.458238	-2.29315			ENSG00000170417	TMEM182	130827	0.208862	2.64676	2.13775	0.0378914	0.999968	-4.07004
												ENSG00000132466	ANKRD17	26057	-0.246624	6.73157	-2.93576	0.00518246	0.458238	-2.2957			ENSG00000171357	LURAP1	541468	-0.437716	1.56871	-2.1323	0.0383607	0.999968	-4.25067
												ENSG00000106799	TGFBR1	7046	-0.292779	6.92204	-2.93473	0.00519693	0.458238	-2.29538			ENSG00000183401	CCDC159	126075	-0.265644	2.27516	-2.12299	0.039175	0.999968	-4.11629
												ENSG00000153147	SMARCA5	8467	-0.280836	7.13251	-2.93185	0.00523757	0.458238	-2.30046			ENSG00000027847	B4GALT7	11285	-0.140609	4.46299	-2.12261	0.039208	0.999968	-3.8348
												ENSG00000167996	FTH1	2495	0.197284	9.99389	2.93078	0.00525276	0.458238	-2.38176			ENSG00000231880	NA	NA	0.895373	0.383113	2.12256	0.0392126	0.999968	-4.36148
												ENSG00000110700	RPS13	6207	0.262938	9.10295	2.92966	0.00526881	0.458238	-2.35661			ENSG00000204439	C6orf47	57827	-0.141149	4.53229	-2.12139	0.039316	0.999968	-3.82893
												ENSG00000108510	MED13	9969	-0.32574	5.6579	-2.92679	0.0053098	0.458238	-2.36265			ENSG00000217555	CKLF	51192	-0.249486	2.7603	-2.11997	0.0394422	0.999968	-4.05378
												ENSG00000108961	RANGRF	29098	0.222556	4.63087	2.92139	0.00538784	0.458238	-2.46185			ENSG00000249590	NA	NA	-0.359034	2.48341	-2.11498	0.0398871	0.999968	-4.12031
												ENSG00000123144	C19orf43	79002	0.202568	7.48007	2.91644	0.00546019	0.458238	-2.33786			ENSG00000181722	ZBTB20	26137	-0.5069	0.0970716	-2.11241	0.0401176	0.999968	-4.35902
												ENSG00000138398	PPIG	9360	-0.275265	4.43372	-2.91388	0.00549802	0.458238	-2.58397			ENSG00000105357	MYH14	79784	0.859351	1.74947	2.11085	0.0402591	0.999968	-4.28456
												ENSG00000150787	PTS	5805	0.212167	4.39177	2.91127	0.0055369	0.458238	-2.52017			ENSG00000185864	NPIPB3	23117	0.352184	2.67363	2.11025	0.0403129	0.999968	-4.08002
												ENSG00000115020	PIKFYVE	200576	-0.289879	5.38547	-2.91002	0.00555559	0.458238	-2.44384			ENSG00000169972	PUSL1	126789	0.18173	3.59489	2.10707	0.0406015	0.999968	-3.95571
												ENSG00000114439	BBX	56987	-0.402486	5.17164	-2.90581	0.0056189	0.458238	-2.48952			ENSG00000124459	ZNF45	7596	0.143437	4.2822	2.10676	0.04063	0.999968	-3.88394
												ENSG00000164919	COX6C	1345	0.274805	7.29956	2.9042	0.00564334	0.458238	-2.35092			ENSG00000167483	FAM129C	199786	0.375436	0.420266	2.105	0.0407908	0.999968	-4.33057
												ENSG00000107872	FBXL15	79176	0.232062	4.23428	2.90393	0.00564744	0.458238	-2.52324			ENSG00000007541	PIGQ	9091	-0.174294	5.97356	-2.10078	0.0411775	0.999968	-3.78015
												ENSG00000108055	SMC3	9126	-0.258706	5.54736	-2.90267	0.00566659	0.458238	-2.4332			ENSG00000128989	ARPP19	10776	0.164042	7.86849	2.10019	0.0412325	0.999968	-3.78103
												ENSG00000139218	SCAF11	9169	-0.340131	4.68509	-2.90196	0.00567742	0.458238	-2.52381			ENSG00000160972	PPP1R16A	84988	-0.168022	5.31968	-2.09599	0.0416219	0.999968	-3.8185
												ENSG00000154305	MIA3	375056	-0.242254	5.27882	-2.89983	0.0057101	0.458238	-2.45812			ENSG00000112237	CCNC	892	0.184566	4.93327	2.0896	0.0422197	0.999968	-3.8315
												ENSG00000105866	SP4	6671	-0.351598	3.63358	-2.89802	0.00573789	0.458238	-2.81506			ENSG00000138172	CALHM2	51063	-0.331191	1.27241	-2.07593	0.0435252	0.999968	-4.2413
												ENSG00000129292	PHF20L1	51105	-0.232942	5.23488	-2.89696	0.00575422	0.458238	-2.45734			ENSG00000263020	LY6G5B	58496	-0.445073	2.57935	-2.07067	0.0440359	0.999968	-4.12185
												ENSG00000169242	EFNA1	1942	0.310498	2.71728	2.87429	0.00611495	0.458238	-3.04819			ENSG00000156261	CCT8	10694	0.12605	8.05628	2.06616	0.0444789	0.999968	-3.82244
												ENSG00000100644	HIF1A	3091	-0.244326	6.35369	-2.8704	0.006179	0.458238	-2.42713			ENSG00000105875	WDR91	29062	-0.148178	4.4415	-2.06526	0.0445681	0.999968	-3.89309
												ENSG00000205726	ITSN1	6453	-0.227417	7.04897	-2.8665	0.00624371	0.458238	-2.42138			ENSG00000143951	WDPCP	51057	-0.243705	2.5342	-2.06496	0.0445973	0.999968	-4.15184
												ENSG00000100731	PCNX1	22990	-0.232719	6.031	-2.86425	0.00628148	0.458238	-2.44576			ENSG00000214189	ZNF788	388507	1.15817	0.786154	2.06472	0.0446213	0.999968	-4.3497
												ENSG00000173915	USMG5	84833	0.245939	6.21472	2.86151	0.00632753	0.458238	-2.43623			ENSG00000162482	AKR7A3	22977	0.308956	0.260774	2.05557	0.0455344	0.999968	-4.34925
												ENSG00000159140	SON	6651	-0.230624	8.15278	-2.85686	0.00640648	0.458238	-2.45274			ENSG00000149591	TAGLN	6876	-0.507004	5.3309	-2.05433	0.0456591	0.999968	-3.84242
												ENSG00000105793	GTPBP10	85865	-0.269078	3.39331	-2.85457	0.00644588	0.458238	-2.91949			ENSG00000080561	MID2	11043	-0.425244	0.694658	-2.0529	0.0458036	0.999968	-4.32709
												ENSG00000138448	ITGAV	3685	-0.358818	4.43452	-2.85414	0.00645328	0.458238	-2.71642			ENSG00000104356	POP1	10940	0.155238	4.55389	2.04981	0.0461167	0.999968	-3.92313
												ENSG00000164151	ICE1	23379	-0.285852	5.23167	-2.85041	0.00651759	0.458238	-2.54101			ENSG00000186952	TMEM232	642987	-0.278219	1.14207	-2.0424	0.0468756	0.999968	-4.30565
												ENSG00000138593	SECISBP2L	9728	-0.286516	5.59217	-2.84995	0.0065256	0.458238	-2.51846			ENSG00000099958	DERL3	91319	-0.432502	0.968043	-2.04069	0.0470526	0.999968	-4.34004
												ENSG00000255103	NA	NA	-0.416159	3.71369	-2.84985	0.00652749	0.458238	-2.81201			ENSG00000130035	KCNA6	3742	-0.36358	2.14452	-2.04002	0.0471218	0.999968	-4.21246
												ENSG00000113615	SEC24A	10802	-0.298809	4.83282	-2.84947	0.0065341	0.458238	-2.60737			ENSG00000259332	ST20-MTHFS	100528021	-1.26809	-0.35567	-2.03763	0.0473705	0.999968	-4.40887
												ENSG00000111775	COX6A1	1337	0.278844	7.88979	2.84867	0.00654801	0.458238	-2.46411			ENSG00000271303	SRXN1	140809	-0.607102	4.11431	-2.02768	0.0484166	0.999968	-4.00203
												ENSG00000105717	PBX4	80714	0.278392	2.9407	2.84393	0.00663119	0.458238	-2.99123			ENSG00000168958	MFF	56947	0.116938	6.45049	2.02583	0.0486132	0.999968	-3.85935
												ENSG00000113448	PDE4D	5144	-0.369556	6.03622	-2.8438	0.00663335	0.458238	-2.48337			ENSG00000163050	COQ8A	56997	-0.149538	4.36334	-2.02354	0.0488583	0.999968	-3.9622
												ENSG00000166128	RAB8B	51762	-0.28288	5.23225	-2.8372	0.0067509	0.458238	-2.56593			ENSG00000137825	ITPKA	3706	-0.531284	0.54122	-2.02183	0.0490411	0.999968	-4.33151
												ENSG00000264668	ZFP41	286128	-1.53528	1.06682	-2.83499	0.0067907	0.458238	-3.69495			ENSG00000181965	NEUROG1	4762	-0.843595	0.363425	-2.02057	0.0491763	0.999968	-4.28647
												ENSG00000125901	MRPS26	64949	0.186846	5.41963	2.83379	0.00681236	0.458238	-2.5109			ENSG00000106617	PRKAG2	51422	0.165353	3.91993	2.01635	0.0496321	0.999968	-3.99279
												ENSG00000114796	KLHL24	54800	-0.342492	5.2216	-2.83378	0.00681257	0.458238	-2.5763			ENSG00000133731	IMPA1	3612	0.157781	4.08983	2.01589	0.0496824	0.999968	-3.98675
												ENSG00000188542	DUSP28	285193	0.195332	2.86275	2.83128	0.00685792	0.458238	-2.983
												ENSG00000187531	SIRT7	51547	0.169371	3.91974	2.83102	0.00686251	0.458238	-2.68445
												ENSG00000142669	SH3BGRL3	83442	0.252712	6.81281	2.83067	0.00686904	0.458238	-2.48407
												ENSG00000080298	RFX3	5991	-0.315635	5.39046	-2.82977	0.00688548	0.458238	-2.55885
												ENSG00000133398	MED10	84246	0.207454	4.86818	2.82671	0.00694144	0.458238	-2.5816
												ENSG00000140443	IGF1R	3480	-0.279368	7.55158	-2.82649	0.00694567	0.458238	-2.49861
												ENSG00000124383	MPHOSPH10	10199	-0.305907	3.66936	-2.82582	0.00695801	0.458238	-2.89402
												ENSG00000198836	OPA1	4976	-0.29595	5.40499	-2.82577	0.00695878	0.458238	-2.59192
												ENSG00000136874	STX17	55014	-0.29198	3.18216	-2.82208	0.00702723	0.458238	-3.05647
												ENSG00000126267	COX6B1	1340	0.281329	7.14926	2.82113	0.00704489	0.458238	-2.50255
												ENSG00000055609	KMT2C	58508	-0.323896	6.08801	-2.81976	0.0070706	0.458238	-2.5308
												ENSG00000156411	C14orf2	9556	0.268932	6.70878	2.81934	0.00707852	0.458238	-2.50451
												ENSG00000198265	HELZ	9931	-0.290001	5.11024	-2.81676	0.007127	0.458238	-2.61647
												ENSG00000198586	TLK1	9874	-0.336062	4.18161	-2.8114	0.00722884	0.458238	-2.75712
												ENSG00000123136	DDX39A	10212	0.202199	6.14247	2.8103	0.00724984	0.458238	-2.52469
												ENSG00000171634	BPTF	2186	-0.285395	5.99789	-2.805	0.00735217	0.458238	-2.55972
												ENSG00000172757	CFL1	1072	0.178912	10.0918	2.8035	0.00738131	0.458238	-2.60596
												ENSG00000197020	ZNF100	163227	-0.367514	2.16187	-2.80318	0.00738758	0.458238	-3.33106
												ENSG00000147684	NDUFB9	4715	0.223834	6.71098	2.80177	0.00741516	0.458238	-2.53617
												ENSG00000169567	HINT1	3094	0.235396	8.10665	2.80158	0.00741884	0.458238	-2.55651
												ENSG00000137710	RDX	5962	-0.262904	6.19147	-2.79917	0.00746605	0.458238	-2.56157
												ENSG00000122705	CLTA	1211	0.160882	7.47932	2.79887	0.007472	0.458238	-2.54816
												ENSG00000213337	ANKRD39	51239	0.259004	3.38404	2.79758	0.00749749	0.458238	-2.9293
												ENSG00000116191	RALGPS2	55103	-0.343696	5.24037	-2.79547	0.00753935	0.458238	-2.64352
												ENSG00000158290	CUL4B	8450	-0.28879	5.28269	-2.79427	0.00756325	0.458238	-2.63641
												ENSG00000088356	PDRG1	81572	0.22504	5.53642	2.79403	0.00756795	0.458238	-2.57512
												ENSG00000125971	DYNLRB1	83658	0.230234	6.94382	2.79378	0.00757304	0.458238	-2.55061
												ENSG00000150457	LATS2	26524	-0.297065	4.70593	-2.79294	0.00758972	0.458238	-2.69094
												ENSG00000163629	PTPN13	5783	-0.358546	6.32237	-2.79208	0.00760708	0.458238	-2.58167
												ENSG00000224877	NDUFAF8	284184	0.271497	4.07349	2.79032	0.00764234	0.458238	-2.71438
												ENSG00000198841	KTI12	112970	0.207094	3.35646	2.78422	0.00776601	0.458238	-2.90919
												ENSG00000184752	NDUFA12	55967	0.243733	5.85986	2.77945	0.00786398	0.458238	-2.59909
												ENSG00000101752	MIB1	57534	-0.382159	6.75387	-2.77906	0.00787202	0.458238	-2.58071
												ENSG00000163714	U2SURP	23350	-0.274448	5.84178	-2.77881	0.00787719	0.458238	-2.61769
												ENSG00000102908	NFAT5	10725	-0.441874	4.6695	-2.77645	0.00792632	0.458238	-2.75976
												ENSG00000187079	TEAD1	7003	-0.388425	6.36257	-2.77572	0.00794146	0.458238	-2.59668
												ENSG00000133026	MYH10	4628	-0.243566	8.08563	-2.77449	0.00796728	0.458238	-2.5989
												ENSG00000137801	THBS1	7057	-0.60448	6.46752	-2.77421	0.00797313	0.458238	-2.58895
												ENSG00000182670	TTC3	7267	-0.31098	8.44263	-2.77373	0.00798315	0.458238	-2.60741
												ENSG00000111647	UHRF1BP1L	23074	-0.335074	3.7161	-2.77341	0.00798981	0.458238	-2.97136
												ENSG00000088888	MAVS	57506	-0.310436	4.91824	-2.76941	0.00807406	0.458238	-2.6679
												ENSG00000156273	BACH1	571	-0.252771	4.61613	-2.76825	0.00809864	0.458238	-2.7624
												ENSG00000117632	STMN1	3925	0.226937	11.0355	2.76651	0.00813566	0.458238	-2.6926
												ENSG00000065978	YBX1	4904	0.170078	10.2172	2.76622	0.00814185	0.458238	-2.66924
												ENSG00000146701	MDH2	4191	0.13627	7.48575	2.76551	0.00815713	0.458238	-2.60682
												ENSG00000143971	ETAA1	54465	-0.312164	2.47563	-2.76312	0.00820837	0.458238	-3.31654
												ENSG00000119778	ATAD2B	54454	-0.294769	3.97391	-2.76202	0.00823196	0.458238	-2.88434
												ENSG00000257529	NA	NA	2.66888	-0.859933	2.76053	0.00826411	0.458238	-4.01527
												ENSG00000129116	PALLD	23022	-0.277715	6.27321	-2.76024	0.00827055	0.458238	-2.61901
												ENSG00000157181	C1orf27	54953	-0.261767	3.37243	-2.75845	0.00830924	0.458238	-3.05245
												ENSG00000075568	TMEM131	23505	-0.282027	5.51811	-2.75608	0.00836093	0.458238	-2.65898
												ENSG00000179262	RAD23A	5886	0.148832	6.07512	2.75543	0.00837518	0.458238	-2.6273
												ENSG00000189043	NDUFA4	4697	0.287026	8.03992	2.75297	0.0084292	0.458238	-2.63744
												ENSG00000145494	NDUFS6	4726	0.202395	5.88986	2.75144	0.00846304	0.458238	-2.63775
												ENSG00000071794	HLTF	6596	-0.290332	5.25075	-2.75077	0.00847783	0.458238	-2.73266
												ENSG00000198712	COX2	4513	0.193523	12.0874	2.7503	0.00848841	0.458238	-2.74535
												ENSG00000066777	ARFGEF1	10565	-0.29224	4.88166	-2.74786	0.00854253	0.458238	-2.75768
												ENSG00000167258	CDK12	51755	-0.21398	5.59429	-2.74785	0.00854282	0.458238	-2.67347
												ENSG00000118200	CAMSAP2	23271	-0.285305	5.75894	-2.74616	0.00858066	0.458238	-2.67921
												ENSG00000064393	HIPK2	28996	-0.34126	7.52766	-2.74509	0.00860465	0.458238	-2.64458
												ENSG00000100387	RBX1	9978	0.277098	6.27063	2.74483	0.00861038	0.458238	-2.64096
												ENSG00000130779	CLIP1	6249	-0.282691	4.96112	-2.74427	0.00862309	0.458238	-2.7408
												ENSG00000174738	NR1D2	9975	-0.372223	3.00158	-2.74357	0.00863879	0.458238	-3.23195
												ENSG00000115816	CEBPZ	10153	-0.313201	4.16339	-2.74099	0.00869712	0.458238	-2.91168
												ENSG00000125676	THOC2	57187	-0.265924	4.78543	-2.7381	0.00876281	0.458238	-2.79303
												ENSG00000083520	DIS3	22894	-0.299214	5.07517	-2.73635	0.00880303	0.458238	-2.76148
												ENSG00000154727	GABPA	2551	-0.310737	3.98417	-2.73613	0.0088081	0.458238	-2.93503
												ENSG00000143368	SF3B4	10262	0.151463	6.33058	2.73214	0.00890005	0.458238	-2.66163
												ENSG00000205220	PSMB10	5699	0.284556	2.68719	2.73168	0.00891062	0.458238	-3.13331
												ENSG00000147459	DOCK5	80005	-0.561078	1.99481	-2.72989	0.00895221	0.458238	-3.52647
												ENSG00000060749	QSER1	79832	-0.34549	4.85788	-2.72979	0.00895473	0.458238	-2.79348
												ENSG00000081386	ZNF510	22869	-0.246908	4.07557	-2.72644	0.00903301	0.458238	-2.93641
												ENSG00000162194	LBHD1	79081	0.219313	5.53685	2.72526	0.00906081	0.458238	-2.69836
												ENSG00000127184	COX7C	1350	0.263087	8.21175	2.72516	0.00906321	0.458238	-2.6929
												ENSG00000139746	RBM26	64062	-0.272397	5.17455	-2.72393	0.00909227	0.458238	-2.75962
												ENSG00000185621	LMLN	89782	-0.311868	3.54713	-2.72296	0.00911518	0.458238	-3.06372
												ENSG00000197982	C1orf122	127687	0.203847	5.88668	2.72237	0.00912909	0.458238	-2.68814
												ENSG00000115760	BIRC6	57448	-0.293011	6.30111	-2.72008	0.00918367	0.458238	-2.69749
												ENSG00000127540	UQCR11	10975	0.239181	6.41278	2.71954	0.00919636	0.458238	-2.68447
												ENSG00000182504	CEP97	79598	-0.327129	4.1803	-2.71862	0.0092185	0.458238	-2.94638
												ENSG00000088812	ATRN	8455	-0.179712	6.61766	-2.71751	0.00924515	0.458238	-2.68894
												ENSG00000116539	ASH1L	55870	-0.315749	5.19146	-2.71571	0.00928831	0.458238	-2.76853
												ENSG00000112308	C6orf62	81688	-0.200117	6.60122	-2.71462	0.00931468	0.458238	-2.69329
												ENSG00000177600	RPLP2	6181	0.238933	8.9032	2.7117	0.00938543	0.458238	-2.73351
												ENSG00000090266	NDUFB2	4708	0.249935	6.10877	2.71135	0.009394	0.458238	-2.70242
												ENSG00000056972	TRAF3IP2	10758	0.420367	1.26804	2.70841	0.00946574	0.458238	-3.59262
												ENSG00000054148	PHPT1	29085	0.247544	6.36914	2.7055	0.00953739	0.458238	-2.70901
												ENSG00000034677	RNF19A	25897	-0.230585	4.54149	-2.70284	0.00960338	0.458238	-2.87077
												ENSG00000166136	NDUFB8	4714	0.263813	6.85385	2.70225	0.009618	0.458238	-2.71388
												ENSG00000104886	PLEKHJ1	55111	0.187194	6.37162	2.70225	0.00961802	0.458238	-2.71459
												ENSG00000241370	RPP21	79897	0.253216	4.40859	2.70129	0.00964193	0.458238	-2.83872
												ENSG00000167523	SPATA33	124045	0.162818	4.28859	2.70046	0.00966266	0.458238	-2.83
												ENSG00000164687	FABP5	2171	0.269481	4.78917	2.69959	0.0096845	0.458238	-2.83398
												ENSG00000147481	SNTG1	54212	-0.399408	0.973749	-2.69932	0.00969114	0.458238	-3.74756
												ENSG00000056586	RC3H2	54542	-0.258145	6.04913	-2.6992	0.0096941	0.458238	-2.73739
												ENSG00000156103	MMP16	4325	-0.388295	3.66354	-2.69885	0.00970293	0.458238	-3.07037
												ENSG00000141552	ANAPC11	51529	0.235906	5.77824	2.69881	0.0097039	0.458238	-2.73505
												ENSG00000075539	FRYL	285527	-0.282207	5.64141	-2.69879	0.00970455	0.458238	-2.77645
												ENSG00000134744	ZCCHC11	23318	-0.259511	5.62735	-2.69751	0.00973651	0.458238	-2.77638
												ENSG00000128524	ATP6V1F	9296	0.240496	6.65119	2.69709	0.00974723	0.458238	-2.72309
												ENSG00000166266	CUL5	8065	-0.299317	4.3586	-2.69402	0.00982482	0.458238	-2.92038
												ENSG00000108582	CPD	1362	-0.307044	6.42807	-2.69371	0.00983276	0.458238	-2.74058
												ENSG00000186395	KRT10	3858	0.244108	4.29628	2.6937	0.00983287	0.458238	-2.86969
												ENSG00000196262	PPIA	5478	0.221784	9.9749	2.69353	0.00983725	0.458238	-2.78765
												ENSG00000172336	POP7	10248	0.238485	4.83496	2.69075	0.00990807	0.458238	-2.80632
												ENSG00000156313	RPGR	6103	-0.334473	2.32096	-2.68925	0.00994648	0.458238	-3.4369
												ENSG00000165644	COMTD1	118881	0.399894	2.24808	2.68866	0.00996168	0.458238	-3.33711
												ENSG00000163125	RPRD2	23248	-0.217407	5.77242	-2.68725	0.00999803	0.458238	-2.76294
												ENSG00000061676	NCKAP1	10787	-0.248945	6.99863	-2.68622	0.0100248	0.458238	-2.74376
												ENSG00000041353	RAB27B	5874	-0.569918	0.737359	-2.68565	0.0100395	0.458238	-3.78255
												ENSG00000105640	RPL18A	6142	0.27947	8.63697	2.68524	0.0100501	0.458238	-2.77498
												ENSG00000132507	EIF5A	1984	0.163345	8.35563	2.68349	0.0100955	0.458238	-2.76797
												ENSG00000173542	MOB1B	92597	-0.39186	4.59716	-2.67803	0.0102384	0.458238	-2.90573
												ENSG00000135968	GCC2	9648	-0.31412	3.24495	-2.67656	0.0102772	0.458238	-3.18528
												ENSG00000068028	RASSF1	11186	0.233109	4.38468	2.67588	0.0102954	0.458238	-2.88889
												ENSG00000138175	ARL3	403	0.178014	6.94744	2.67545	0.0103066	0.458238	-2.76094
												ENSG00000172809	RPL38	6169	0.269162	8.40262	2.67505	0.0103173	0.458238	-2.78375
												ENSG00000122482	ZNF644	84146	-0.23399	4.38195	-2.67448	0.0103326	0.458238	-2.93249
												ENSG00000170473	PYM1	84305	0.21852	4.86941	2.67419	0.0103402	0.458238	-2.83409
												ENSG00000189079	ARID2	196528	-0.316667	5.15698	-2.67212	0.0103955	0.458238	-2.84726
												ENSG00000119421	NDUFA8	4702	0.208469	5.74259	2.6673	0.0105249	0.458238	-2.79182
												ENSG00000007080	CCDC124	115098	0.146109	5.93484	2.66638	0.0105497	0.458238	-2.78557
												ENSG00000125863	MKKS	8195	0.168427	5.92308	2.66521	0.0105817	0.458238	-2.79743
												ENSG00000198258	UBL5	59286	0.285809	7.17467	2.6624	0.0106583	0.458238	-2.7849
												ENSG00000137413	TAF8	129685	-0.211564	4.35209	-2.66208	0.010667	0.458238	-2.92716
												ENSG00000085449	WDFY1	57590	-0.244334	5.65146	-2.65991	0.0107266	0.458238	-2.83331
												ENSG00000077097	TOP2B	7155	-0.276171	7.35084	-2.65911	0.0107485	0.458238	-2.79172
												ENSG00000123066	MED13L	23389	-0.238297	6.25581	-2.65858	0.0107632	0.458238	-2.80316
												ENSG00000124172	ATP5E	514	0.280942	7.91692	2.65661	0.0108177	0.458238	-2.80576
												ENSG00000151575	TEX9	374618	-0.30934	2.22127	-2.6559	0.0108374	0.458238	-3.42361
												ENSG00000094975	SUCO	51430	-0.292174	5.21272	-2.65269	0.0109268	0.458238	-2.8811
												ENSG00000164713	BRI3	25798	0.192557	5.37999	2.65186	0.0109501	0.458238	-2.82794
												ENSG00000198677	TTC37	9652	-0.254759	5.35101	-2.6514	0.010963	0.458238	-2.87093
												ENSG00000008294	SPAG9	9043	-0.217864	7.65294	-2.65105	0.0109728	0.458238	-2.80819
												ENSG00000109654	TRIM2	23321	-0.296776	6.94742	-2.65047	0.0109891	0.458238	-2.80849
												ENSG00000152147	GEMIN6	79833	0.205476	4.22027	2.65005	0.0110009	0.458238	-2.97005
												ENSG00000071189	SNX13	23161	-0.294495	4.16585	-2.64861	0.0110415	0.458238	-3.02005
												ENSG00000138439	FAM117B	150864	-0.289012	4.81624	-2.64663	0.0110977	0.458238	-2.91443
												ENSG00000179598	PLD6	201164	0.469439	0.36414	2.64638	0.0111046	0.458238	-3.85385
												ENSG00000121073	SLC35B1	10237	0.168247	6.00481	2.64187	0.0112335	0.458238	-2.82657
												ENSG00000165264	NDUFB6	4712	0.204492	5.53196	2.63883	0.0113212	0.458238	-2.85131
												ENSG00000188647	PTAR1	375743	-0.365478	4.76119	-2.63868	0.0113253	0.458238	-2.97344
												ENSG00000160551	TAOK1	57551	-0.329609	6.59279	-2.63799	0.0113455	0.458238	-2.8338
												ENSG00000182902	SLC25A18	83733	0.296156	1.47246	2.63446	0.0114481	0.458238	-3.54512
												ENSG00000124177	CHD6	84181	-0.238687	6.41082	-2.63395	0.0114631	0.458238	-2.8438
												ENSG00000164066	INTU	27152	-0.302767	4.54176	-2.6331	0.0114879	0.458238	-2.9735
												ENSG00000120784	ZFP30	22835	-0.289127	3.99786	-2.63297	0.0114917	0.458238	-3.05127
												ENSG00000141446	ESCO1	114799	-0.286738	2.89354	-2.63271	0.0114994	0.458238	-3.33094
												ENSG00000108091	CCDC6	8030	-0.209757	5.39359	-2.63182	0.0115254	0.458238	-2.8844
												ENSG00000113318	MSH3	4437	-0.273977	3.62361	-2.62719	0.0116624	0.458238	-3.15335
												ENSG00000198938	COX3	4514	0.192978	12.2502	2.62665	0.0116784	0.458238	-2.94541
												ENSG00000162923	WDR26	80232	-0.181024	6.76453	-2.6262	0.0116918	0.458238	-2.84806
												ENSG00000166200	COPS2	9318	-0.246703	5.22235	-2.62529	0.0117187	0.458238	-2.91786
												ENSG00000072364	AFF4	27125	-0.305821	7.09029	-2.62516	0.0117227	0.458238	-2.85008
												ENSG00000148516	ZEB1	6935	-0.292796	5.14939	-2.62486	0.0117316	0.458238	-2.92702
												ENSG00000164031	DNAJB14	79982	-0.360704	2.88755	-2.62483	0.0117326	0.458238	-3.34438
												ENSG00000070367	EXOC5	10640	-0.313766	5.79067	-2.62381	0.0117631	0.458238	-2.88807
												ENSG00000106615	RHEB	6009	0.157145	6.67562	2.62251	0.0118021	0.458238	-2.85403
												ENSG00000163156	SCNM1	79005	0.214615	5.03752	2.62195	0.0118188	0.458238	-2.90539
												ENSG00000198146	ZNF770	54989	-0.396466	4.7611	-2.6209	0.0118505	0.458238	-2.97117
												ENSG00000139793	MBNL2	10150	-0.479647	2.43365	-2.62083	0.0118526	0.458238	-3.48727
												ENSG00000153201	RANBP2	5903	-0.315895	5.67726	-2.61949	0.0118931	0.458238	-2.89808
												ENSG00000108294	NA	NA	0.230882	6.61747	2.61907	0.0119057	0.458238	-2.85937
												ENSG00000143977	SNRPG	6637	0.297904	6.49815	2.61887	0.0119117	0.458238	-2.86052
												ENSG00000138078	PREPL	9581	-0.234831	6.65424	-2.61788	0.0119419	0.458238	-2.86558
												ENSG00000101421	CHMP4B	128866	0.140697	7.03578	2.61709	0.0119659	0.458238	-2.8627
												ENSG00000054267	ARID4B	51742	-0.287857	4.77406	-2.61668	0.0119782	0.458238	-2.97534
												ENSG00000196465	MYL6B	140465	0.207055	7.4355	2.61622	0.0119922	0.458238	-2.8674
												ENSG00000198780	FAM169A	26049	-0.348552	3.44699	-2.61471	0.0120385	0.458238	-3.20664
												ENSG00000132254	ARFIP2	23647	0.153962	6.33163	2.61447	0.0120457	0.458238	-2.86858
												ENSG00000136942	RPL35	11224	0.271586	8.74702	2.61327	0.0120825	0.458238	-2.89582
												ENSG00000175324	LSM1	27257	0.217439	5.3996	2.61288	0.0120946	0.458238	-2.90092
												ENSG00000167685	ZNF444	55311	0.15726	5.51742	2.61226	0.0121136	0.458238	-2.88795
												ENSG00000081014	AP4E1	23431	-0.337199	3.19331	-2.61162	0.0121334	0.458238	-3.29131
												ENSG00000163590	PPM1L	151742	-0.289715	5.8633	-2.60939	0.0122022	0.458238	-2.90269
												ENSG00000105583	WDR83OS	51398	0.220469	6.45412	2.60904	0.0122131	0.458238	-2.87673
												ENSG00000135870	RC3H1	149041	-0.292164	4.12035	-2.60811	0.012242	0.458238	-3.07711
												ENSG00000245848	CEBPA	1050	1.47113	-0.261958	2.608	0.0122452	0.458238	-4.01675
												ENSG00000198894	CIPC	85457	-0.157933	5.37911	-2.60686	0.0122806	0.458238	-2.91818
												ENSG00000139971	C14orf37	145407	-0.193253	5.45633	-2.60669	0.0122861	0.458238	-2.91881
												ENSG00000083457	ITGAE	3682	0.265307	4.53359	2.60542	0.0123256	0.458238	-2.97525
												ENSG00000067646	ZFY	7544	-0.346218	2.33211	-2.60521	0.0123321	0.458238	-3.37323
												ENSG00000115307	AUP1	550	0.144541	6.52903	2.60429	0.0123611	0.458238	-2.88471
												ENSG00000072163	LIMS2	55679	-0.392018	1.83886	-2.60166	0.0124437	0.458238	-3.44178
												ENSG00000101871	MID1	4281	-0.249055	6.9383	-2.6	0.0124961	0.458238	-2.89366
												ENSG00000173812	EIF1	10209	0.16964	9.43223	2.5984	0.0125466	0.458238	-2.93304
												ENSG00000152214	RIT2	6014	0.522559	1.25567	2.59617	0.0126178	0.458238	-3.62186
												ENSG00000160201	U2AF1	7307	0.167037	7.0087	2.59512	0.0126513	0.458238	-2.90098
												ENSG00000118260	CREB1	1385	-0.198137	5.22987	-2.59277	0.0127269	0.458238	-2.95974
												ENSG00000183098	GPC6	10082	-0.367651	4.67218	-2.59129	0.0127746	0.458238	-3.01699
												ENSG00000204186	ZDBF2	57683	-0.379673	4.36755	-2.59101	0.0127834	0.458238	-3.0554
												ENSG00000181827	RFX7	64864	-0.288648	4.92384	-2.59001	0.0128157	0.458238	-2.99097
												ENSG00000138495	COX17	10063	0.290401	4.7566	2.58774	0.0128895	0.458238	-3.00309
												ENSG00000168813	ZNF507	22847	-0.26543	4.32333	-2.58613	0.0129421	0.458238	-3.08363
												ENSG00000118058	KMT2A	4297	-0.271196	6.875	-2.58569	0.0129564	0.458238	-2.91948
												ENSG00000177156	TALDO1	6888	0.171003	7.04618	2.58496	0.0129804	0.458238	-2.91854
												ENSG00000099800	TIMM13	26517	0.174055	5.5232	2.58398	0.0130124	0.458238	-2.93404
												ENSG00000124486	USP9X	8239	-0.28238	6.92586	-2.58205	0.0130762	0.458238	-2.9268
												ENSG00000183172	SMDT1	91689	0.25281	5.74543	2.58122	0.0131033	0.458238	-2.93938
												ENSG00000100410	PHF5A	84844	0.199711	5.59934	2.58099	0.013111	0.458238	-2.94351
												ENSG00000232838	PET117	100303755	0.188598	3.33043	2.58046	0.0131286	0.458238	-3.24188
												ENSG00000149308	NPAT	4863	-0.351449	2.87701	-2.57965	0.0131554	0.458238	-3.41426
												ENSG00000089220	PEBP1	5037	0.136654	8.60962	2.578	0.0132101	0.458238	-2.95142
												ENSG00000156017	CARNMT1	138199	-0.36492	2.05925	-2.57682	0.0132497	0.458238	-3.60555
												ENSG00000135679	MDM2	4193	-0.308923	5.09411	-2.57489	0.0133141	0.458238	-2.98994
												ENSG00000150527	MIA2	4253	-0.284435	3.06892	-2.57459	0.0133244	0.458238	-3.34008
												ENSG00000111879	FAM184A	79632	-0.265433	3.75373	-2.57338	0.0133648	0.458238	-3.21353
												ENSG00000136021	SCYL2	55681	-0.257238	5.26254	-2.57198	0.0134119	0.458238	-3.00458
												ENSG00000168701	TMEM208	29100	0.229314	4.65453	2.57187	0.0134159	0.458238	-3.01118
												ENSG00000011566	MAP4K3	8491	-0.244688	4.26906	-2.57162	0.0134243	0.458238	-3.11909
												ENSG00000103540	CCP110	9738	-0.276433	4.57923	-2.57122	0.0134377	0.458238	-3.10112
												ENSG00000160075	SSU72	29101	0.119012	6.92498	2.57119	0.0134388	0.458238	-2.94151
												ENSG00000130544	ZNF557	79230	-0.304809	3.30738	-2.57094	0.0134471	0.458238	-3.27467
												ENSG00000161040	FBXL13	222235	-0.50566	0.217741	-2.57071	0.0134549	0.458238	-3.95399
												ENSG00000143819	EPHX1	2052	0.230001	4.37882	2.57042	0.0134649	0.458238	-3.05232
												ENSG00000168172	HOOK3	84376	-0.293493	5.2561	-2.56964	0.0134912	0.458238	-3.00643
												ENSG00000143256	PFDN2	5202	0.23665	6.07216	2.56455	0.0136652	0.458238	-2.96024
												ENSG00000154518	ATP5G3	518	0.210746	7.65534	2.56331	0.0137077	0.458238	-2.95898
												ENSG00000017797	RALBP1	10928	-0.140772	5.83981	-2.56136	0.0137749	0.458238	-2.98322
												ENSG00000083312	TNPO1	3842	-0.277541	7.59726	-2.56069	0.0137982	0.458238	-2.96272
												ENSG00000177683	THAP5	168451	-0.39712	3.15649	-2.5593	0.0138465	0.458238	-3.3615
												ENSG00000102038	SMARCA1	6594	-0.228712	6.48884	-2.55879	0.0138642	0.458238	-2.96814
												ENSG00000129559	NEDD8	4738	0.23885	7.32888	2.55739	0.0139128	0.458238	-2.96639
												ENSG00000244754	N4BP2L2	10443	-0.212764	5.13497	-2.55695	0.0139284	0.458238	-3.03749
												ENSG00000181315	ZNF322	79692	-0.219892	4.88652	-2.55656	0.0139421	0.458238	-3.05163
												ENSG00000078177	N4BP2	55728	-0.408753	3.83324	-2.55642	0.0139468	0.458238	-3.21829
												ENSG00000066422	ZBTB11	27107	-0.292132	3.87961	-2.55509	0.0139935	0.458238	-3.21195
												ENSG00000100354	TNRC6B	23112	-0.270369	5.7799	-2.553	0.0140668	0.458238	-2.99715
												ENSG00000244607	CCDC13	152206	0.383141	1.06831	2.55241	0.0140878	0.458238	-3.76276
												ENSG00000198301	SDAD1	55153	-0.2094	4.42953	-2.55183	0.0141084	0.458238	-3.09963
												ENSG00000203811	HIST2H3C	126961	-0.400852	1.51575	-2.55135	0.0141252	0.458238	-3.60709
												ENSG00000203852	HIST2H3A	333932	-0.400852	1.51575	-2.55135	0.0141252	0.458238	-3.60709
												ENSG00000168913	ENHO	375704	0.252354	5.03665	2.55103	0.0141366	0.458238	-3.01047
												ENSG00000146757	ZNF92	168374	-0.352944	2.53117	-2.55046	0.0141566	0.458238	-3.48645
												ENSG00000130725	UBE2M	9040	0.122591	6.3972	2.55011	0.0141691	0.458238	-2.97785
												ENSG00000171681	ATF7IP	55729	-0.306482	6.17182	-2.54655	0.0142961	0.458238	-3.00073
												ENSG00000112851	ERBIN	55914	-0.315822	4.70747	-2.54481	0.0143585	0.458238	-3.07849
												ENSG00000100578	KIAA0586	9786	-0.28579	3.75934	-2.54441	0.0143728	0.458238	-3.25492
												ENSG00000197429	IPP	3652	-0.203317	3.76511	-2.54406	0.0143856	0.458238	-3.20677
												ENSG00000101019	UQCC1	55245	0.127548	5.89293	2.53921	0.0145608	0.458238	-3.00479
												ENSG00000065518	NDUFB4	4710	0.246468	6.67649	2.5389	0.0145721	0.458238	-2.99614
												ENSG00000129084	PSMA1	5682	0.159803	7.09799	2.53586	0.0146834	0.458238	-3.0016
												ENSG00000173273	TNKS	8658	-0.226817	7.0946	-2.53427	0.0147417	0.458238	-3.00476
												ENSG00000182362	YBEY	54059	0.203553	4.12314	2.53378	0.0147597	0.458238	-3.1363
												ENSG00000145868	FBXO38	81545	-0.138967	5.21013	-2.52726	0.0150016	0.458238	-3.06409
												ENSG00000170145	SIK2	23235	-0.217379	7.32841	-2.52566	0.0150616	0.458238	-3.02069
												ENSG00000075336	TIMM21	29090	0.169142	4.39204	2.52524	0.0150772	0.458238	-3.11894
												ENSG00000102030	NAA10	8260	0.18516	6.22387	2.52469	0.015098	0.458238	-3.02284
												ENSG00000131469	RPL27	6155	0.260291	9.20774	2.5244	0.0151089	0.458238	-3.05074
												ENSG00000181826	RELL1	768211	-0.538711	1.62502	-2.52423	0.0151155	0.458238	-3.74022
												ENSG00000179091	CYC1	1537	0.179834	6.58285	2.52385	0.0151295	0.458238	-3.02152
												ENSG00000213619	NDUFS3	4722	0.186469	6.50276	2.52379	0.015132	0.458238	-3.0218
												ENSG00000213999	MEF2B	100271849	1.12989	1.01685	2.52371	0.0151351	0.458238	-3.89421
												ENSG00000241837	ATP5O	539	0.222243	8.15278	2.52344	0.0151452	0.458238	-3.03365
												ENSG00000176542	USF3	205717	-0.331003	4.26901	-2.52322	0.0151532	0.458238	-3.19708
												ENSG00000176340	COX8A	1351	0.205532	7.24509	2.52305	0.0151596	0.458238	-3.02419
												ENSG00000170242	USP47	55031	-0.232437	5.76606	-2.52279	0.0151695	0.458238	-3.05158
												ENSG00000181904	C5orf24	134553	-0.249757	5.16978	-2.52207	0.0151968	0.458238	-3.07497
												ENSG00000263809	NA	NA	-0.448461	2.32778	-2.52044	0.0152584	0.458238	-3.57212
												ENSG00000189144	ZNF573	126231	-0.361487	1.00992	-2.52	0.0152752	0.458238	-3.84656
												ENSG00000134318	ROCK2	9475	-0.281338	4.64652	-2.51956	0.0152921	0.458238	-3.14123
												ENSG00000180370	PAK2	5062	-0.182571	7.13711	-2.5192	0.0153057	0.458238	-3.03022
												ENSG00000124541	RRP36	88745	0.128761	5.7259	2.51902	0.0153125	0.458238	-3.04195
												ENSG00000155368	DBI	1622	0.254553	6.78756	2.51767	0.0153641	0.458238	-3.03251
												ENSG00000122008	POLK	51426	-0.321609	2.85386	-2.51591	0.0154314	0.458238	-3.49188
												ENSG00000135617	PRADC1	84279	0.25323	4.44293	2.51557	0.0154444	0.458238	-3.14066
												ENSG00000071537	SEL1L	6400	-0.238786	5.95534	-2.51309	0.0155399	0.458238	-3.05727
												ENSG00000134825	TMEM258	746	0.254069	6.28871	2.50971	0.0156711	0.458238	-3.0474
												ENSG00000130748	TMEM160	54958	0.211383	4.46399	2.5091	0.0156945	0.458238	-3.12501
												ENSG00000170185	USP38	84640	-0.243456	4.21741	-2.50895	0.0157004	0.458238	-3.19732
												ENSG00000140396	NCOA2	10499	-0.301667	5.09392	-2.50869	0.0157105	0.458238	-3.10797
												ENSG00000109618	SEPSECS	51091	-0.269245	2.87728	-2.50789	0.0157419	0.458238	-3.46635
												ENSG00000257704	INAFM1	255783	0.284509	3.71083	2.50726	0.0157666	0.458238	-3.2333
												ENSG00000154639	CXADR	1525	-0.316037	6.22873	-2.50565	0.0158298	0.458238	-3.06698
												ENSG00000131495	NDUFA2	4695	0.262496	5.7148	2.50482	0.0158621	0.458238	-3.06553
												ENSG00000115268	RPS15	6209	0.24558	8.66454	2.50354	0.0159125	0.458238	-3.07764
												ENSG00000213585	VDAC1	7416	0.131119	8.28922	2.50307	0.0159311	0.458238	-3.06905
												ENSG00000137288	UQCC2	84300	0.196193	5.91449	2.50177	0.0159825	0.458238	-3.06578
												ENSG00000170291	ELP5	23587	0.162466	5.8965	2.49974	0.0160633	0.458238	-3.06818
												ENSG00000154723	ATP5J	522	0.209823	6.84824	2.49946	0.0160744	0.458238	-3.06241
												ENSG00000095015	MAP3K1	4214	-0.284401	3.30335	-2.4966	0.0161885	0.458238	-3.42563
												ENSG00000196628	TCF4	6925	-0.362564	5.83407	-2.49527	0.0162418	0.458238	-3.08891
												ENSG00000014824	SLC30A9	10463	-0.208513	6.17209	-2.49446	0.0162746	0.458238	-3.08133
												ENSG00000060237	WNK1	65125	-0.243204	7.4854	-2.49403	0.0162918	0.458238	-3.07336
												ENSG00000105723	GSK3A	2931	0.141989	6.77047	2.49375	0.0163033	0.458238	-3.07219
												ENSG00000136824	SMC2	10592	-0.356016	3.82617	-2.49076	0.0164239	0.458238	-3.32218
												ENSG00000171453	POLR1C	9533	0.183754	4.65034	2.49041	0.0164383	0.458238	-3.13693
												ENSG00000232112	TMA7	51372	0.24011	7.04078	2.49028	0.0164435	0.458238	-3.07854
												ENSG00000164916	FOXK1	221937	-0.330325	6.0683	-2.48988	0.0164596	0.458238	-3.084
												ENSG00000196914	ARHGEF12	23365	-0.265468	7.16592	-2.48929	0.0164837	0.458238	-3.08045
												ENSG00000146066	HIGD2A	192286	0.172407	5.68152	2.48829	0.0165245	0.458238	-3.09455
												ENSG00000131174	COX7B	1349	0.250238	6.8935	2.48818	0.0165292	0.458238	-3.08125
												ENSG00000166337	TAF10	6881	0.17635	6.04186	2.4876	0.0165528	0.458238	-3.08852
												ENSG00000258472	NA	NA	0.370354	1.33024	2.48758	0.0165537	0.458238	-3.74805
												ENSG00000114023	FAM162A	26355	0.228949	4.98326	2.48733	0.0165637	0.458238	-3.13802
												ENSG00000162129	CLPB	81570	-0.182168	4.51638	-2.48689	0.016582	0.458238	-3.1787
												ENSG00000094841	UPRT	139596	0.172834	4.07394	2.48579	0.0166269	0.458238	-3.2385
												ENSG00000165792	METTL17	64745	0.173674	5.87309	2.48474	0.0166699	0.458238	-3.09546
												ENSG00000132522	GPS2	2874	0.154033	5.85657	2.48465	0.0166737	0.458238	-3.09314
												ENSG00000182108	DEXI	28955	0.127517	4.77814	2.48462	0.0166751	0.458238	-3.14072
												ENSG00000169689	CENPX	201254	0.241108	4.9187	2.48387	0.016706	0.458238	-3.13343
												ENSG00000145349	CAMK2D	817	-0.232852	5.35224	-2.48318	0.0167342	0.458238	-3.14278
												ENSG00000094914	AAAS	8086	0.153558	6.04879	2.48279	0.0167504	0.458238	-3.09394
												ENSG00000205352	PRR13	54458	0.201445	5.39896	2.48265	0.0167562	0.458238	-3.115
												ENSG00000198840	ND3	4537	0.213729	8.49442	2.48103	0.0168235	0.458238	-3.10727
												ENSG00000147601	TERF1	7013	-0.222133	4.34725	-2.48062	0.0168404	0.458238	-3.23479
												ENSG00000143543	JTB	10899	0.168938	6.4658	2.48029	0.0168539	0.458238	-3.09475
												ENSG00000196177	ACADSB	36	-0.211882	3.84899	-2.47995	0.0168684	0.458238	-3.3195
												ENSG00000123607	TTC21B	79809	-0.249309	4.38569	-2.47934	0.0168935	0.458238	-3.23636
												ENSG00000163960	UBXN7	26043	-0.243701	6.55762	-2.47915	0.0169014	0.458238	-3.10152
												ENSG00000198887	SMC5	23137	-0.349777	3.94744	-2.47914	0.0169019	0.458238	-3.31399
												ENSG00000032219	ARID4A	5926	-0.269848	3.58654	-2.47887	0.016913	0.458238	-3.36091
												ENSG00000100147	CCDC134	79879	-0.298921	2.11205	-2.47807	0.0169466	0.458238	-3.61085
												ENSG00000186468	RPS23	6228	0.238	9.71958	2.4763	0.0170206	0.458238	-3.13405
												ENSG00000163939	PBRM1	55193	-0.266233	6.47048	-2.47579	0.017042	0.458238	-3.10795
												ENSG00000135049	AGTPBP1	23287	-0.221092	5.71527	-2.4744	0.0171006	0.458238	-3.13911
												ENSG00000124562	SNRPC	6631	0.223851	6.70653	2.47429	0.0171049	0.458238	-3.10436
												ENSG00000221983	UBA52	7311	0.206045	8.63938	2.47375	0.0171278	0.458238	-3.12474
												ENSG00000171530	TBCA	6902	0.208602	7.26055	2.47361	0.0171338	0.458238	-3.10621
												ENSG00000183647	ZNF530	348327	0.219621	3.18074	2.47353	0.0171371	0.458238	-3.41913
												ENSG00000128585	MKLN1	4289	-0.241662	5.15043	-2.47294	0.0171621	0.458238	-3.16455
												ENSG00000131711	MAP1B	4131	-0.349932	9.97108	-2.47292	0.0171629	0.458238	-3.1412
												ENSG00000069974	RAB27A	5873	-0.345974	1.2258	-2.47151	0.0172227	0.458238	-3.85139
												ENSG00000180098	TRNAU1AP	54952	0.224192	5.22129	2.47107	0.017241	0.458238	-3.1405
												ENSG00000138768	USO1	8615	-0.279801	5.14565	-2.47106	0.0172418	0.458238	-3.17668
												ENSG00000160471	COX6B2	125965	0.511564	0.591944	2.47051	0.0172649	0.458238	-3.9311
												ENSG00000173451	THAP2	83591	-0.244679	2.67695	-2.47042	0.0172686	0.458238	-3.53032
												ENSG00000198858	R3HDM4	91300	0.148027	6.37677	2.4698	0.0172951	0.458238	-3.11243
												ENSG00000143252	SDHC	6391	0.163766	6.75758	2.46846	0.0173521	0.458238	-3.11399
												ENSG00000100804	PSMB5	5693	0.182247	7.30045	2.46813	0.0173662	0.458238	-3.11687
												ENSG00000101596	SMCHD1	23347	-0.301499	5.39585	-2.46761	0.0173886	0.458238	-3.16384
												ENSG00000133640	LRRIQ1	84125	-0.524891	0.794369	-2.46526	0.0174894	0.458238	-3.94141
												ENSG00000102890	ELMO3	79767	0.25145	1.72505	2.46367	0.0175575	0.458238	-3.66736
												ENSG00000136404	TM6SF1	53346	-0.476797	1.12754	-2.46253	0.017607	0.458238	-3.86086
												ENSG00000154035	NA	NA	-0.180664	5.46957	-2.46232	0.0176158	0.458238	-3.14103
												ENSG00000152818	UTRN	7402	-0.362023	4.18749	-2.4617	0.0176427	0.458238	-3.31709
												ENSG00000175416	CLTB	1212	0.201518	5.77429	2.46116	0.0176662	0.458238	-3.13567
												ENSG00000178385	PLEKHM3	389072	-0.337212	2.71991	-2.46111	0.0176682	0.458238	-3.5259
												ENSG00000178567	EPM2AIP1	9852	-0.262512	5.38217	-2.46081	0.0176814	0.458238	-3.16166
												ENSG00000075785	RAB7A	7879	0.115234	8.16773	2.46081	0.0176815	0.458238	-3.13634
												ENSG00000166326	TRIM44	54765	-0.183915	6.22696	-2.46014	0.0177103	0.458238	-3.13538
												ENSG00000197323	TRIM33	51592	-0.285479	5.24787	-2.45956	0.0177356	0.458238	-3.16472
												ENSG00000171988	JMJD1C	221037	-0.3184	4.44905	-2.45919	0.0177518	0.458238	-3.24376
												ENSG00000146676	PURB	5814	-0.26082	5.2834	-2.45669	0.0178611	0.458238	-3.17723
												ENSG00000204149	AGAP4	119016	0.195392	3.96818	2.45663	0.0178638	0.458238	-3.29199
												ENSG00000124688	MAD2L1BP	9587	0.19533	4.86614	2.45613	0.0178856	0.458238	-3.181
												ENSG00000116586	LAMTOR2	28956	0.210573	5.19698	2.45497	0.0179366	0.458238	-3.16642
												ENSG00000187051	RPS19BP1	91582	0.182617	5.76468	2.45434	0.0179642	0.458238	-3.14436
												ENSG00000122696	SLC25A51	92014	-0.186512	3.50199	-2.45396	0.0179808	0.458238	-3.36648
												ENSG00000183648	NDUFB1	4707	0.262491	5.60133	2.45303	0.0180222	0.458238	-3.15457
												ENSG00000178980	SELENOW	6415	0.218166	7.4157	2.45264	0.0180392	0.458238	-3.14248
												ENSG00000100591	AHSA1	10598	0.15895	6.83105	2.45171	0.0180805	0.458238	-3.14175
												ENSG00000258677	NA	NA	0.562408	1.0872	2.45123	0.0181015	0.458238	-3.81875
												ENSG00000130520	LSM4	25804	0.168475	7.43518	2.45047	0.0181352	0.458238	-3.14585
												ENSG00000198464	ZNF480	147657	-0.229377	3.23441	-2.45029	0.0181435	0.458238	-3.44833
												ENSG00000095951	HIVEP1	3096	-0.271778	4.01488	-2.44888	0.0182062	0.458238	-3.32336
												ENSG00000196110	ZNF699	374879	-0.331044	2.09666	-2.44867	0.0182154	0.458238	-3.73702
												ENSG00000166225	FRS2	10818	-0.266768	4.61027	-2.44862	0.0182175	0.458238	-3.23608
												ENSG00000162688	AGL	178	-0.307118	3.59645	-2.44698	0.0182909	0.458238	-3.40148
												ENSG00000114120	SLC25A36	55186	-0.259113	5.53565	-2.44653	0.018311	0.458238	-3.18534
												ENSG00000181991	MRPS11	64963	0.171213	5.4078	2.44588	0.0183401	0.458238	-3.17009
												ENSG00000266967	AARSD1	80755	0.178256	5.42629	2.44536	0.0183635	0.458238	-3.16975
												ENSG00000166263	STXBP4	252983	-0.240728	3.03673	-2.44525	0.0183686	0.458238	-3.49
												ENSG00000167283	ATP5L	10632	0.224625	7.51718	2.44507	0.0183767	0.458238	-3.15548
												ENSG00000157916	RER1	11079	0.0974914	6.92876	2.44436	0.0184083	0.458238	-3.15417
												ENSG00000254901	BORCS8	729991	0.207028	4.32495	2.44405	0.0184223	0.458238	-3.23056
												ENSG00000104133	SPG11	80208	-0.195237	5.67945	-2.444	0.0184248	0.458238	-3.17719
												ENSG00000100211	CBY1	25776	0.189803	5.38674	2.44344	0.0184497	0.458238	-3.17588
												ENSG00000155876	RRAGA	10670	0.136947	6.69131	2.44328	0.0184573	0.458238	-3.15563
												ENSG00000176105	YES1	7525	-0.336984	4.70664	-2.44212	0.0185097	0.458238	-3.25507
												ENSG00000141026	MED9	55090	0.127376	4.80916	2.44086	0.0185665	0.458238	-3.20755
												ENSG00000130255	RPL36	25873	0.230496	8.41838	2.43945	0.0186309	0.458238	-3.1772
												ENSG00000164463	CREBRF	153222	-0.322106	2.65075	-2.43929	0.0186378	0.458238	-3.60566
												ENSG00000153827	TRIP12	9320	-0.205268	7.36113	-2.43808	0.0186932	0.458238	-3.16544
												ENSG00000088832	FKBP1A	2280	0.13423	7.28707	2.4367	0.0187563	0.458238	-3.16813
												ENSG00000167770	OTUB1	55611	0.164709	7.17138	2.43588	0.0187938	0.458238	-3.16924
												ENSG00000055332	EIF2AK2	5610	-0.326673	4.69399	-2.43566	0.0188039	0.458238	-3.24268
												ENSG00000148362	C9orf142	286257	0.201028	4.95983	2.434	0.0188801	0.458238	-3.2034
												ENSG00000172428	COPS9	150678	0.228438	5.51439	2.43312	0.0189208	0.458238	-3.18685
												ENSG00000204392	LSM2	57819	0.220881	5.79061	2.432	0.0189726	0.458238	-3.18237
												ENSG00000167863	ATP5H	10476	0.19695	7.22554	2.43086	0.0190254	0.458238	-3.17668
												ENSG00000188612	SUMO2	6613	0.150116	8.67172	2.42987	0.0190714	0.458238	-3.1944
												ENSG00000177888	ZBTB41	360023	-0.409598	3.14794	-2.4292	0.0191021	0.458238	-3.53701
												ENSG00000267855	NDUFA7	4701	0.253246	5.22748	2.42784	0.0191656	0.458238	-3.20787
												ENSG00000146463	ZMYM4	9202	-0.225065	6.36221	-2.42697	0.0192063	0.458238	-3.18724
												ENSG00000198356	ASNA1	439	0.1825	6.1485	2.4261	0.0192471	0.458238	-3.1862
												ENSG00000196504	PRPF40A	55660	-0.247871	5.73593	-2.42609	0.0192477	0.458238	-3.20873
												ENSG00000167699	GLOD4	51031	0.138276	6.74565	2.42575	0.0192633	0.458238	-3.18438
												ENSG00000039560	RAI14	26064	-0.260921	5.81063	-2.42362	0.0193635	0.458238	-3.20546
												ENSG00000184047	DIABLO	56616	0.158899	6.59006	2.42327	0.0193802	0.458238	-3.18877
												ENSG00000171858	RPS21	6227	0.277313	7.98278	2.42241	0.0194205	0.458238	-3.19828
												ENSG00000148291	SURF2	6835	0.192665	4.05542	2.42145	0.0194661	0.458238	-3.27308
												ENSG00000068796	KIF2A	3796	-0.194187	5.63407	-2.41951	0.0195582	0.458238	-3.21897
												ENSG00000121022	COPS5	10987	0.12824	6.00215	2.41689	0.0196831	0.458238	-3.20484
												ENSG00000026103	FAS	355	-0.367632	1.41337	-2.41659	0.0196974	0.458238	-3.75192
												ENSG00000151812	SLC35F4	341880	0.480833	0.464632	2.41568	0.0197408	0.458238	-3.86593
												ENSG00000153207	AHCTF1	25909	-0.290492	4.71499	-2.41496	0.0197757	0.458238	-3.29221
												ENSG00000213397	HAUS7	55559	0.215218	3.61478	2.41403	0.0198203	0.458238	-3.36602
												ENSG00000116641	DOCK7	85440	-0.193063	6.0461	-2.41375	0.0198336	0.458238	-3.21392
												ENSG00000136381	IREB2	3658	-0.245309	6.13807	-2.41309	0.0198653	0.458238	-3.21735
												ENSG00000010318	PHF7	51533	0.25514	2.49263	2.41281	0.0198792	0.458238	-3.64842
												ENSG00000101343	CRNKL1	51340	-0.166802	4.75593	-2.41224	0.0199066	0.458238	-3.26887
												ENSG00000039319	ZFYVE16	9765	-0.308198	4.45127	-2.41193	0.0199215	0.458238	-3.34182
												ENSG00000149806	FAU	2197	0.224724	8.02109	2.41174	0.0199305	0.458238	-3.21571
												ENSG00000081721	DUSP12	11266	0.172869	5.45897	2.41163	0.019936	0.458238	-3.22495
												ENSG00000131100	ATP6V1E1	529	0.189637	6.70764	2.41069	0.0199814	0.458238	-3.20926
												ENSG00000136810	TXN	7295	0.243345	7.04731	2.41052	0.0199896	0.458238	-3.20952
												ENSG00000147548	WHSC1L1	54904	-0.204981	7.0926	-2.41051	0.0199901	0.458238	-3.21074
												ENSG00000139637	C12orf10	60314	0.165294	5.45519	2.40892	0.0200674	0.458238	-3.22663
												ENSG00000189283	FHIT	2272	0.324738	1.66533	2.40867	0.0200799	0.458238	-3.75345
												ENSG00000111652	COPS7A	50813	0.186597	5.33059	2.40821	0.0201018	0.458238	-3.2362
												ENSG00000171105	INSR	3643	-0.224206	5.16101	-2.40783	0.0201206	0.458238	-3.25866
												ENSG00000204428	LY6G5C	80741	0.276147	2.63092	2.40716	0.0201534	0.458238	-3.44426
												ENSG00000115109	EPB41L5	57669	-0.23689	6.25976	-2.40696	0.0201628	0.458238	-3.22716
												ENSG00000171316	CHD7	55636	-0.239628	7.20505	-2.40608	0.020206	0.458238	-3.21793
												ENSG00000214026	MRPL23	6150	0.193459	5.05907	2.40545	0.020237	0.458238	-3.2503
												ENSG00000237289	CKMT1B	1159	0.26568	4.08812	2.40537	0.0202409	0.458238	-3.35102
												ENSG00000085224	ATRX	546	-0.36589	5.29585	-2.40514	0.0202519	0.458238	-3.25893
												ENSG00000131475	VPS25	84313	0.186283	6.29998	2.40406	0.0203053	0.458238	-3.22152
												ENSG00000267216	NA	NA	-0.320062	1.66844	-2.4026	0.0203769	0.458238	-3.71914
												ENSG00000185515	BRCC3	79184	-0.23961	3.36296	-2.40223	0.0203953	0.458238	-3.47058
												ENSG00000117410	ATP6V0B	533	0.221918	7.24944	2.40195	0.0204093	0.458238	-3.22495
												ENSG00000102081	FMR1	2332	-0.267858	4.8554	-2.4016	0.0204263	0.458238	-3.28627
												ENSG00000147382	NA	NA	0.145159	4.21477	2.40101	0.0204557	0.458238	-3.30738
												ENSG00000133657	ATP13A3	79572	-0.308052	5.09447	-2.40048	0.0204819	0.458238	-3.27881
												ENSG00000186603	HPDL	84842	-0.334341	0.375712	-2.39594	0.0207079	0.458238	-3.93465
												ENSG00000069849	ATP1B3	483	0.114417	7.37072	2.39572	0.0207191	0.458238	-3.23431
												ENSG00000119574	ZBTB45	84878	0.165619	4.1404	2.39515	0.0207475	0.458238	-3.30604
												ENSG00000118496	FBXO30	84085	-0.271471	3.6313	-2.39483	0.0207636	0.458238	-3.44404
												ENSG00000182899	RPL35A	6165	0.261591	8.99318	2.39451	0.0207797	0.458238	-3.25521
												ENSG00000090273	NUDC	10726	0.125494	6.93604	2.39405	0.0208031	0.458238	-3.23625
												ENSG00000174010	KLHL15	80311	-0.313442	3.56846	-2.39267	0.0208721	0.458238	-3.47893
												ENSG00000141759	TXNL4A	10907	0.152692	6.32043	2.39203	0.0209044	0.458238	-3.24091
												ENSG00000173267	SNCG	6623	0.417254	4.16031	2.39168	0.0209221	0.458238	-3.3376
												ENSG00000168724	DNAJC21	134218	-0.243831	4.09037	-2.39158	0.0209272	0.458238	-3.40917
												ENSG00000120694	HSPH1	10808	-0.22681	5.88533	-2.39123	0.0209448	0.458238	-3.25538
												ENSG00000096092	TMEM14A	28978	0.240959	4.95741	2.38988	0.0210134	0.458238	-3.28405
												ENSG00000163617	CCDC191	57577	-0.278553	2.50409	-2.3896	0.0210276	0.458238	-3.67441
												ENSG00000205189	ZBTB10	65986	-0.309705	4.81878	-2.3894	0.0210377	0.458238	-3.31122
												ENSG00000147133	TAF1	6872	-0.171385	5.29241	-2.38917	0.0210493	0.458238	-3.28154
												ENSG00000188243	COMMD6	170622	0.213206	6.46425	2.38859	0.021079	0.458238	-3.24597
												ENSG00000196712	NF1	4763	-0.246523	6.63953	-2.38854	0.0210812	0.458238	-3.24761
												ENSG00000160714	UBE2Q1	55585	0.109873	6.90519	2.38797	0.0211105	0.458238	-3.24618
												ENSG00000228474	OST4	100128731	0.232099	6.63336	2.38788	0.0211151	0.458238	-3.24643
												ENSG00000145687	SSBP2	23635	0.182447	7.00282	2.38787	0.0211155	0.458238	-3.24666
												ENSG00000165650	PDZD8	118987	-0.252601	4.51189	-2.38722	0.0211489	0.458238	-3.35007
												ENSG00000040633	PHF23	79142	0.139751	6.42184	2.38658	0.0211813	0.458238	-3.24837
												ENSG00000058063	ATP11B	23200	-0.297701	4.33969	-2.38649	0.0211857	0.458238	-3.38504
												ENSG00000107951	MTPAP	55149	-0.203628	3.95851	-2.3854	0.0212417	0.458238	-3.39435
												ENSG00000106052	TAX1BP1	8887	-0.189896	6.19837	-2.38487	0.021269	0.458238	-3.26147
												ENSG00000130224	LRCH2	57631	-0.334836	3.8809	-2.38457	0.0212843	0.458238	-3.45758
												ENSG00000122545	42985	989	-0.178531	6.5735	-2.3842	0.0213032	0.458238	-3.25494
												ENSG00000128789	PSMG2	56984	0.152286	5.01694	2.3835	0.0213393	0.458238	-3.29076
												ENSG00000107290	SETX	23064	-0.255386	5.31838	-2.38328	0.0213503	0.458238	-3.28796
												ENSG00000101182	PSMA7	5688	0.159782	7.81658	2.38279	0.021376	0.458238	-3.2602
												ENSG00000166037	CEP57	9702	-0.174726	5.30044	-2.38158	0.021438	0.458238	-3.29802
												ENSG00000213741	RPS29	6235	0.299396	8.0454	2.38123	0.0214562	0.458238	-3.26519
												ENSG00000169967	MAP3K2	10746	-0.326264	4.17417	-2.38096	0.0214701	0.458238	-3.40277
												ENSG00000130818	ZNF426	79088	-0.197001	3.25723	-2.38052	0.0214931	0.458238	-3.51062
												ENSG00000221883	ARIH2OS	646450	0.310572	1.46561	2.38004	0.0215176	0.458238	-3.77727
												ENSG00000113971	NPHP3	27031	-0.26339	4.26025	-2.38004	0.0215179	0.458238	-3.37511
												ENSG00000139154	AEBP2	121536	-0.303049	3.78943	-2.37732	0.0216593	0.458238	-3.45062
												ENSG00000172572	PDE3A	5139	-0.271401	6.06722	-2.37698	0.0216769	0.458238	-3.26645
												ENSG00000124151	NCOA3	8202	-0.204455	5.07587	-2.3763	0.0217123	0.458238	-3.31798
												ENSG00000103489	XYLT1	64131	-0.27014	6.11018	-2.37603	0.0217262	0.458238	-3.26852
												ENSG00000153339	TRAPPC8	22878	-0.243268	4.38827	-2.37542	0.0217582	0.458238	-3.38139
												ENSG00000100722	ZC3H14	79882	-0.149741	5.61423	-2.37396	0.0218347	0.458238	-3.28844
												ENSG00000109572	CLCN3	1182	-0.173283	6.4492	-2.37359	0.0218545	0.458238	-3.27358
												ENSG00000166681	BEX3	27018	0.165868	8.00441	2.37214	0.0219307	0.458238	-3.27962
												ENSG00000119723	COQ6	51004	0.177736	4.42154	2.37186	0.0219455	0.458238	-3.33251
												ENSG00000184709	LRRC26	389816	0.585651	-0.122317	2.37182	0.0219475	0.458238	-3.98596
												ENSG00000159111	MRPL10	124995	0.123249	5.90102	2.37155	0.0219618	0.458238	-3.27826
												ENSG00000198961	PJA2	9867	-0.223454	7.34237	-2.3704	0.0220227	0.458238	-3.27557
												ENSG00000164327	RICTOR	253260	-0.362763	3.54603	-2.37035	0.0220249	0.458238	-3.50704
												ENSG00000057019	DCBLD2	131566	-0.223619	6.25601	-2.37026	0.0220297	0.458238	-3.27904
												ENSG00000104442	ARMC1	55156	-0.186395	5.17754	-2.37021	0.0220326	0.458238	-3.31146
												ENSG00000144306	SCRN3	79634	-0.196201	4.18744	-2.37001	0.0220433	0.458238	-3.38433
												ENSG00000113300	CNOT6	57472	-0.207059	6.17152	-2.36999	0.0220439	0.458238	-3.28067
												ENSG00000184076	UQCR10	29796	0.212568	6.5635	2.36882	0.0221061	0.458238	-3.27713
												ENSG00000158528	PPP1R9A	55607	-0.29974	4.37027	-2.36819	0.0221396	0.458238	-3.39952
												ENSG00000116288	PARK7	11315	0.185592	7.73517	2.36746	0.0221787	0.458238	-3.28298
												ENSG00000062370	ZNF112	7771	-0.27737	2.4882	-2.36651	0.0222291	0.458238	-3.65198
												ENSG00000131143	COX4I1	1327	0.213654	8.08944	2.36506	0.0223068	0.458238	-3.29015
												ENSG00000118007	STAG1	10274	-0.276426	4.73547	-2.36472	0.0223249	0.458238	-3.34488
												ENSG00000241343	RPL36A	6173	0.296133	7.81255	2.36441	0.0223416	0.458238	-3.28825
												ENSG00000196950	SLC39A10	57181	-0.259017	5.42996	-2.36298	0.0224183	0.458238	-3.32672
												ENSG00000168028	RPSA	3921	0.208901	10.4193	2.3623	0.0224548	0.458238	-3.32083
												ENSG00000172469	MANEA	79694	-0.315004	2.33582	-2.36226	0.0224568	0.458238	-3.70596
												ENSG00000145191	EIF2B5	8893	0.123979	6.17015	2.36224	0.022458	0.458238	-3.29053
												ENSG00000170899	GSTA4	2941	0.206144	7.54692	2.36144	0.0225012	0.458238	-3.291
												ENSG00000125835	SNRPB	6628	0.245427	7.30529	2.36014	0.0225712	0.458238	-3.29285
												ENSG00000103266	STUB1	10273	0.150706	6.28415	2.35891	0.022638	0.458238	-3.29388
												ENSG00000106366	SERPINE1	5054	-0.523384	0.946828	-2.3589	0.0226385	0.458238	-3.89661
												ENSG00000127774	EMC6	83460	0.15299	4.78441	2.35871	0.0226489	0.458238	-3.33421
												ENSG00000121741	ZMYM2	7750	-0.21901	6.17005	-2.35868	0.0226503	0.458238	-3.29995
												ENSG00000239672	NME1	4830	0.249027	6.83767	2.35855	0.0226572	0.458238	-3.2936
												ENSG00000100393	EP300	2033	-0.201609	6.71247	-2.35625	0.0227825	0.458238	-3.29777
												ENSG00000109171	SLAIN2	57606	-0.210055	4.9968	-2.35596	0.0227981	0.458238	-3.3538
												ENSG00000170248	PDCD6IP	10015	-0.123201	6.1349	-2.35528	0.0228357	0.458238	-3.30604
												ENSG00000080854	IGSF9B	22997	-0.434339	3.77351	-2.35428	0.0228901	0.458238	-3.45858
												ENSG00000138443	ABI2	10152	-0.152224	7.72983	-2.35403	0.0229037	0.458238	-3.30344
												ENSG00000155592	ZKSCAN2	342357	-0.178557	5.39211	-2.35316	0.0229515	0.458238	-3.32576
												ENSG00000172175	MALT1	10892	-0.234723	4.42575	-2.35302	0.0229591	0.458238	-3.36885
												ENSG00000100632	ERH	2079	0.190323	7.69065	2.35255	0.022985	0.458238	-3.30693
												ENSG00000177425	PAWR	5074	-0.337995	3.83162	-2.35252	0.0229867	0.458238	-3.4754
												ENSG00000253626	EIF5AL1	143244	0.402655	0.493657	2.35113	0.0230631	0.458238	-4.01163
												ENSG00000110200	ANAPC15	25906	0.199688	5.021	2.35092	0.0230747	0.458238	-3.33537
												ENSG00000174748	RPL15	6138	0.165666	10.3183	2.34952	0.0231524	0.458238	-3.33943
												ENSG00000162642	C1orf52	148423	0.16143	5.22608	2.34946	0.0231555	0.458238	-3.34081
												ENSG00000005700	IBTK	25998	-0.244127	4.98447	-2.34934	0.0231623	0.458238	-3.36448
												ENSG00000215421	ZNF407	55628	-0.283401	2.91898	-2.34842	0.0232134	0.458238	-3.61387
												ENSG00000174111	NA	NA	-0.253741	4.12217	-2.34831	0.0232192	0.458238	-3.40994
												ENSG00000101096	NFATC2	4773	-0.696996	0.386171	-2.34767	0.0232547	0.458238	-4.07149
												ENSG00000163946	FAM208A	23272	-0.263972	5.31134	-2.34745	0.0232671	0.458238	-3.3456
												ENSG00000149357	LAMTOR1	55004	0.158645	6.16751	2.34693	0.0232957	0.458238	-3.31325
												ENSG00000136731	UGGT1	56886	-0.258839	6.87334	-2.34571	0.0233637	0.458238	-3.31455
												ENSG00000259495	NA	NA	0.440495	0.106038	2.34542	0.02338	0.458238	-4.05914
												ENSG00000110367	DDX6	1656	-0.316409	6.86838	-2.34521	0.0233919	0.458238	-3.31557
												ENSG00000135655	USP15	9958	-0.264263	3.91613	-2.34515	0.0233953	0.458238	-3.48352
												ENSG00000085832	EPS15	2060	-0.197647	5.96853	-2.34341	0.0234926	0.458238	-3.33135
												ENSG00000179295	PTPN11	5781	-0.250655	6.71414	-2.34331	0.0234978	0.458238	-3.32001
												ENSG00000249209	NA	NA	0.524381	2.2757	2.34294	0.0235188	0.458238	-3.71974
												ENSG00000049618	ARID1B	57492	-0.22812	6.32943	-2.3428	0.0235269	0.458238	-3.32084
												ENSG00000119711	ALDH6A1	4329	-0.216898	4.79932	-2.34253	0.0235418	0.458238	-3.36494
												ENSG00000108518	PFN1	5216	0.183169	8.39362	2.34167	0.02359	0.458238	-3.3314
												ENSG00000102189	EEA1	8411	-0.411489	2.45166	-2.34165	0.0235916	0.458238	-3.76248
												ENSG00000153922	CHD1	1105	-0.269596	4.48828	-2.3416	0.0235939	0.458238	-3.41829
												ENSG00000187792	ZNF70	7621	-0.232154	3.65085	-2.34144	0.0236033	0.458238	-3.46453
												ENSG00000136536	42801	64844	-0.210041	5.58408	-2.34115	0.0236195	0.458238	-3.34466
												ENSG00000159199	ATP5G1	516	0.238442	5.53229	2.34053	0.0236544	0.458238	-3.33632
												ENSG00000118181	RPS25	6230	0.246482	8.5097	2.34005	0.0236817	0.458238	-3.33401
												ENSG00000167815	PRDX2	7001	0.179185	8.70003	2.33898	0.0237418	0.458238	-3.3392
												ENSG00000152413	HOMER1	9456	-0.290026	3.70747	-2.33876	0.0237543	0.458238	-3.51745
												ENSG00000171202	TMEM126A	84233	0.20677	4.26479	2.33821	0.0237855	0.458238	-3.40057
												ENSG00000137100	DCTN3	11258	0.221843	6.71986	2.33739	0.0238323	0.458238	-3.32731
												ENSG00000131462	TUBG1	7283	0.167642	6.41684	2.33698	0.0238554	0.458238	-3.32935
												ENSG00000106367	AP1S1	1174	0.212134	6.38475	2.33647	0.0238845	0.458238	-3.3294
												ENSG00000146414	SHPRH	257218	-0.259981	4.27306	-2.33554	0.0239372	0.458238	-3.44716
												ENSG00000172466	ZNF24	7572	-0.204762	6.29338	-2.33549	0.0239402	0.458238	-3.33446
												ENSG00000159210	SNF8	11267	0.137039	6.58775	2.33501	0.0239677	0.458238	-3.33124
												ENSG00000232119	MCTS1	28985	0.162828	5.42533	2.33454	0.0239944	0.458238	-3.34905
												ENSG00000184983	NDUFA6	4700	0.200123	6.62064	2.33391	0.0240303	0.458238	-3.33297
												ENSG00000168615	ADAM9	8754	-0.247289	5.27244	-2.33391	0.0240303	0.458238	-3.37022
												ENSG00000104915	STX10	8677	0.195902	4.72043	2.33271	0.0240994	0.458238	-3.37067
												ENSG00000157827	FMNL2	114793	-0.213384	6.29384	-2.33247	0.0241129	0.458238	-3.33901
												ENSG00000185950	IRS2	8660	-0.274483	4.48526	-2.33213	0.0241324	0.458238	-3.40371
												ENSG00000189159	HN1	51155	0.194415	9.01464	2.33194	0.0241432	0.458238	-3.35234
												ENSG00000175334	BANF1	8815	0.188008	7.16048	2.33004	0.0242528	0.458238	-3.3396
												ENSG00000101391	CDK5RAP1	51654	0.122263	5.27136	2.3298	0.0242668	0.458238	-3.36325
												ENSG00000151461	UPF2	26019	-0.21783	3.96595	-2.32962	0.0242771	0.458238	-3.48823
												ENSG00000144524	COPS7B	64708	0.109861	6.11743	2.32928	0.0242966	0.458238	-3.34319
												ENSG00000091262	ABCC6	368	0.419137	0.836073	2.32869	0.024331	0.458238	-3.95771
												ENSG00000066739	ATG2B	55102	-0.264962	4.92174	-2.32846	0.024344	0.458238	-3.39509
												ENSG00000155827	RNF20	56254	-0.138522	6.20265	-2.32787	0.0243782	0.458238	-3.34747
												ENSG00000062650	WAPL	23063	-0.237523	5.19424	-2.32784	0.0243801	0.458238	-3.38094
												ENSG00000257727	CNPY2	10330	0.184627	5.88731	2.32758	0.0243952	0.458238	-3.34727
												ENSG00000165219	GAPVD1	26130	-0.165323	5.64076	-2.32673	0.0244442	0.458238	-3.364
												ENSG00000108561	C1QBP	708	0.161198	6.9066	2.32656	0.0244542	0.458238	-3.34455
												ENSG00000254999	BRK1	55845	0.146204	7.53877	2.32598	0.024488	0.458238	-3.34766
												ENSG00000036054	TBC1D23	55773	-0.266918	3.8178	-2.32526	0.0245302	0.458238	-3.51257
												ENSG00000146425	DYNLT1	6993	0.230315	7.0033	2.32437	0.0245817	0.458238	-3.34807
												ENSG00000124795	DEK	7913	-0.279116	5.86177	-2.32408	0.0245989	0.458238	-3.36227
												ENSG00000117425	PTCH2	8643	0.370281	1.13128	2.32398	0.0246047	0.458238	-3.88569
												ENSG00000087502	ERGIC2	51290	-0.229585	3.6262	-2.32225	0.024706	0.458238	-3.53881
												ENSG00000242265	PEG10	23089	-0.314601	10.9264	-2.32115	0.0247702	0.458238	-3.38729
												ENSG00000115548	KDM3A	55818	-0.156612	6.46119	-2.32052	0.0248075	0.458238	-3.3557
												ENSG00000124614	RPS10	6204	0.251447	9.38861	2.32039	0.0248152	0.458238	-3.37408
												ENSG00000168653	NDUFS5	4725	0.237122	7.44157	2.31963	0.0248599	0.458238	-3.35695
												ENSG00000138592	USP8	9101	-0.218278	4.2821	-2.31861	0.0249199	0.458238	-3.46245
												ENSG00000104299	INTS9	55756	0.112273	4.96924	2.31844	0.02493	0.458238	-3.38581
												ENSG00000167635	ZNF146	7705	-0.239947	5.74318	-2.31778	0.0249694	0.458238	-3.37297
												ENSG00000163528	CHCHD4	131474	0.165974	3.67103	2.3177	0.0249743	0.458238	-3.50267
												ENSG00000117480	FAAH	2166	0.237618	3.40841	2.31764	0.0249777	0.458238	-3.51952
												ENSG00000151893	CACUL1	143384	-0.218086	5.1445	-2.3176	0.02498	0.458238	-3.38997
												ENSG00000151239	TWF1	5756	-0.255437	4.57217	-2.31678	0.0250287	0.458238	-3.44641
												ENSG00000115464	USP34	9736	-0.244157	6.15096	-2.31676	0.0250297	0.458238	-3.36758
												ENSG00000123094	RASSF8	11228	-0.334951	3.74728	-2.31659	0.0250398	0.458238	-3.54409
												ENSG00000185883	ATP6V0C	527	0.166864	7.17169	2.31451	0.0251636	0.458238	-3.3654
												ENSG00000165246	NLGN4Y	22829	-0.206854	4.27062	-2.31368	0.0252132	0.458238	-3.46022
												ENSG00000180304	OAZ2	4947	0.144746	8.05478	2.31315	0.0252446	0.458238	-3.37115
												ENSG00000111530	CAND1	55832	-0.219443	7.18687	-2.31284	0.0252636	0.458238	-3.36675
												ENSG00000070018	LRP6	4040	-0.260782	5.61545	-2.30987	0.0254417	0.458238	-3.38518
												ENSG00000155304	HSPA13	6782	-0.222506	5.98156	-2.30905	0.025491	0.458238	-3.38364
												ENSG00000113522	RAD50	10111	-0.284225	2.94162	-2.30833	0.0255342	0.458238	-3.6728
												ENSG00000173457	PPP1R14B	26472	0.189655	6.87569	2.30827	0.0255378	0.458238	-3.37381
												ENSG00000196437	ZNF569	148266	-0.261913	2.31786	-2.30715	0.0256056	0.458238	-3.77718
												ENSG00000065548	ZC3H15	55854	-0.199271	5.09848	-2.30712	0.0256077	0.458238	-3.41447
												ENSG00000147123	NDUFB11	54539	0.198539	7.01441	2.30648	0.0256464	0.458238	-3.37687
												ENSG00000171135	JAGN1	84522	0.150021	5.44018	2.30632	0.0256561	0.458238	-3.38679
												ENSG00000196632	WNK3	65267	-0.277478	3.932	-2.30617	0.0256653	0.458238	-3.50816
												ENSG00000165949	IFI27	3429	0.290222	1.84631	2.30527	0.0257195	0.458238	-3.83411
												ENSG00000104957	CCDC130	81576	0.149946	5.42307	2.30508	0.0257316	0.458238	-3.38927
												ENSG00000104447	TRPS1	7227	-0.347035	3.36378	-2.30419	0.0257855	0.458238	-3.59632
												ENSG00000151458	ANKRD50	57182	-0.283684	5.36566	-2.30406	0.0257935	0.458238	-3.40716
												ENSG00000021776	AQR	9716	-0.170958	5.54263	-2.30346	0.0258299	0.458238	-3.39886
												ENSG00000188811	NHLRC3	387921	-0.182476	4.02113	-2.30219	0.0259076	0.458238	-3.4959
												ENSG00000162819	BROX	148362	-0.251114	3.75305	-2.30161	0.0259429	0.458238	-3.54534
												ENSG00000105676	ARMC6	93436	0.13108	5.4687	2.30028	0.026025	0.458238	-3.39511
												ENSG00000110917	MLEC	9761	-0.151326	8.20384	-2.30027	0.0260252	0.458238	-3.39215
												ENSG00000170296	GABARAP	11337	0.206792	8.42335	2.29941	0.026078	0.458238	-3.39652
												ENSG00000168300	PCMTD1	115294	-0.244429	4.16319	-2.29892	0.0261083	0.458238	-3.49448
												ENSG00000108506	INTS2	57508	-0.28289	3.80719	-2.29877	0.0261177	0.458238	-3.55278
												ENSG00000198743	SLC5A3	6526	-0.32993	4.93499	-2.29742	0.026201	0.458238	-3.44347
												ENSG00000062725	APPBP2	10513	-0.201725	5.67443	-2.29727	0.0262105	0.458238	-3.40521
												ENSG00000107223	EDF1	8721	0.175962	7.46777	2.29649	0.0262584	0.458238	-3.39455
												ENSG00000142252	GEMIN7	79760	0.164984	4.54061	2.295	0.0263512	0.458238	-3.43608
												ENSG00000213096	ZNF254	9534	-0.199412	4.01489	-2.29471	0.0263687	0.458238	-3.50946
												ENSG00000110442	COMMD9	29099	0.170527	5.63034	2.29438	0.0263894	0.458238	-3.40395
												ENSG00000170860	LSM3	27258	0.188887	5.54053	2.29436	0.0263906	0.458238	-3.40498
												ENSG00000186094	AGBL4	84871	0.499301	0.33462	2.29215	0.0265284	0.458238	-4.10251
												ENSG00000118873	RAB3GAP2	25782	-0.193884	5.32049	-2.29189	0.0265445	0.458238	-3.42878
												ENSG00000164190	NIPBL	25836	-0.263007	5.36332	-2.29166	0.0265594	0.458238	-3.42903
												ENSG00000164610	RP9	6100	0.158167	4.8757	2.29161	0.0265623	0.458238	-3.43574
												ENSG00000181555	SETD2	29072	-0.192795	5.89212	-2.2915	0.0265694	0.458238	-3.40841
												ENSG00000180488	MIGA1	374986	-0.28472	2.93446	-2.29118	0.026589	0.458238	-3.68303
												ENSG00000188994	ZNF292	23036	-0.332082	4.66572	-2.29078	0.0266139	0.458238	-3.46464
												ENSG00000021574	SPAST	6683	-0.25616	5.10215	-2.29078	0.0266143	0.458238	-3.43044
												ENSG00000141012	GALNS	2588	0.21249	4.51888	2.29063	0.0266234	0.458238	-3.43934
												ENSG00000113790	EHHADH	1962	-0.57978	0.654339	-2.29045	0.0266352	0.458238	-3.92549
												ENSG00000139116	KIF21A	55605	-0.25401	5.90762	-2.29044	0.0266353	0.458238	-3.41244
												ENSG00000164985	PSIP1	11168	-0.170219	6.60244	-2.29041	0.0266376	0.458238	-3.4039
												ENSG00000135940	COX5B	1329	0.202605	6.62717	2.28998	0.0266646	0.458238	-3.40256
												ENSG00000237440	ZNF737	100129842	-0.325168	3.54125	-2.28981	0.0266749	0.458238	-3.62403
												ENSG00000170456	DENND5B	160518	-0.232102	6.14824	-2.28801	0.0267885	0.458238	-3.41063
												ENSG00000132155	RAF1	5894	0.098657	7.63976	2.28611	0.0269083	0.458238	-3.41092
												ENSG00000132549	VPS13B	157680	-0.234896	5.0939	-2.28605	0.0269122	0.458238	-3.44981
												ENSG00000102796	DHRS12	79758	0.208486	2.5829	2.28518	0.0269675	0.458238	-3.71095
												ENSG00000108443	RPS6KB1	6198	-0.206362	4.23228	-2.28456	0.0270069	0.458238	-3.501
												ENSG00000151718	WWC2	80014	-0.321918	4.35725	-2.28449	0.0270113	0.458238	-3.50521
												ENSG00000015479	MATR3	9782	-0.188459	8.7891	-2.28333	0.0270851	0.458238	-3.42227
												ENSG00000204524	ZNF805	390980	-0.276438	2.36757	-2.28325	0.0270898	0.458238	-3.78449
												ENSG00000144566	RAB5A	5868	-0.160399	5.73114	-2.28288	0.0271133	0.458238	-3.42596
												ENSG00000132581	SDF2	6388	0.173035	5.94646	2.28281	0.027118	0.458238	-3.41634
												ENSG00000145592	RPL37	6167	0.227566	9.78789	2.28226	0.0271533	0.458238	-3.43452
												ENSG00000203880	PCMTD2	55251	-0.164579	5.99379	-2.28178	0.0271836	0.458238	-3.42053
												ENSG00000117450	PRDX1	5052	0.203738	8.37816	2.28172	0.0271874	0.458238	-3.422
												ENSG00000164754	RAD21	5885	-0.175034	7.75128	-2.28124	0.0272183	0.458238	-3.41748
												ENSG00000173320	STOX2	56977	-0.235655	6.08479	-2.28104	0.0272308	0.458238	-3.4236
												ENSG00000184384	MAML2	84441	-0.256834	3.52895	-2.28076	0.0272489	0.458238	-3.58799
												ENSG00000163159	VPS72	6944	0.159746	6.95055	2.28037	0.027274	0.458238	-3.41763
												ENSG00000196976	LAGE3	8270	0.190124	3.44461	2.2793	0.0273422	0.458238	-3.53198
												ENSG00000065243	PKN2	5586	-0.298168	4.36432	-2.27852	0.0273926	0.458238	-3.50792
												ENSG00000111799	COL12A1	1303	-0.677726	3.93581	-2.27832	0.0274057	0.458238	-3.52825
												ENSG00000164989	CCDC171	203238	-0.280551	1.98459	-2.27814	0.0274169	0.458238	-3.87313
												ENSG00000112701	SENP6	26054	-0.227176	5.04986	-2.27769	0.0274458	0.458238	-3.4536
												ENSG00000134874	DZIP1	22873	-0.176686	5.51019	-2.27733	0.0274693	0.458238	-3.44035
												ENSG00000054116	TRAPPC3	27095	0.172907	6.17486	2.27732	0.0274699	0.458238	-3.42387
												ENSG00000198937	CCDC167	154467	0.270032	5.65754	2.27697	0.0274922	0.458238	-3.43344
												ENSG00000129194	SOX15	6665	-0.297071	0.436334	-2.27687	0.0274992	0.458238	-3.96204
												ENSG00000165494	PCF11	51585	-0.207583	4.79001	-2.27664	0.027514	0.458238	-3.46463
												ENSG00000127080	IPPK	64768	0.12264	4.47082	2.27654	0.0275203	0.458238	-3.47468
												ENSG00000257923	CUX1	1523	-0.124272	6.8534	-2.27542	0.0275925	0.458238	-3.4252
												ENSG00000131263	RLIM	51132	-0.226688	5.60656	-2.27415	0.0276751	0.458238	-3.44469
												ENSG00000155545	MIER3	166968	-0.225796	4.13494	-2.27402	0.0276831	0.458238	-3.52916
												ENSG00000085719	CPNE3	8895	-0.208068	5.95619	-2.27308	0.0277441	0.458238	-3.43884
												ENSG00000002919	SNX11	29916	0.176479	5.3711	2.2717	0.0278343	0.458238	-3.44272
												ENSG00000056097	ZFR	51663	-0.162139	7.12914	-2.27123	0.0278651	0.458238	-3.43205
												ENSG00000183878	UTY	7404	-0.198577	4.22608	-2.27105	0.0278765	0.458238	-3.526
												ENSG00000178307	TMEM11	8834	0.154233	4.62809	2.27083	0.0278913	0.458238	-3.46969
												ENSG00000115204	MPV17	4358	0.156189	5.307	2.27032	0.0279247	0.458238	-3.44697
												ENSG00000111229	ARPC3	10094	0.157039	7.52813	2.27031	0.0279254	0.458238	-3.43438
												ENSG00000151131	C12orf45	121053	0.240452	3.10465	2.26968	0.0279663	0.458238	-3.64787
												ENSG00000014123	UFL1	23376	-0.309061	3.40846	-2.26956	0.0279745	0.458238	-3.65834
												ENSG00000108107	RPL28	6158	0.20621	8.71562	2.26956	0.0279745	0.458238	-3.44596
												ENSG00000110344	UBE4A	9354	-0.212156	5.87346	-2.26734	0.0281202	0.458238	-3.44545
												ENSG00000105193	RPS16	6217	0.211977	9.06122	2.26722	0.0281281	0.458238	-3.45126
												ENSG00000173230	GOLGB1	2804	-0.242831	5.55353	-2.2672	0.0281295	0.458238	-3.45611
												ENSG00000163170	BOLA3	388962	0.240908	3.69625	2.26719	0.02813	0.458238	-3.55301
												ENSG00000114391	RPL24	6152	0.231496	9.38942	2.26603	0.0282065	0.458238	-3.45525
												ENSG00000121749	TBC1D15	64786	-0.269192	3.96184	-2.26597	0.0282105	0.458238	-3.57538
												ENSG00000130731	METTL26	84326	0.182551	5.04358	2.26546	0.0282442	0.458238	-3.4598
												ENSG00000198162	MAN1A2	10905	-0.281779	4.7938	-2.26505	0.0282709	0.458238	-3.49484
												ENSG00000205155	PSENEN	55851	0.245998	5.75559	2.26193	0.0284783	0.458238	-3.45091
												ENSG00000119705	SLIRP	81892	0.267453	5.68931	2.26188	0.0284812	0.458238	-3.45151
												ENSG00000163376	KBTBD8	84541	-0.578348	1.36435	-2.26174	0.0284908	0.458238	-3.97678
												ENSG00000197603	C5orf42	65250	-0.238447	4.28266	-2.26169	0.0284941	0.458238	-3.53837
												ENSG00000166479	TMX3	54495	-0.240136	4.58729	-2.26145	0.02851	0.458238	-3.5103
												ENSG00000157741	UBN2	254048	-0.292286	4.73182	-2.26076	0.0285559	0.458238	-3.50474
												ENSG00000186591	UBE2H	7328	-0.117082	7.39886	-2.26052	0.0285719	0.458238	-3.44885
												ENSG00000126432	PRDX5	25824	0.21294	7.56817	2.25982	0.0286186	0.458238	-3.45131
												ENSG00000156650	KAT6B	23522	-0.273727	5.27699	-2.259	0.0286739	0.458238	-3.46848
												ENSG00000174197	MGA	23269	-0.26319	5.39185	-2.25811	0.0287334	0.458238	-3.47561
												ENSG00000004779	NDUFAB1	4706	0.164629	6.39548	2.25725	0.0287909	0.458238	-3.4542
												ENSG00000119820	YIPF4	84272	-0.145606	5.41498	-2.25629	0.0288556	0.458238	-3.47018
												ENSG00000187145	NA	NA	0.191984	6.77426	2.25613	0.0288663	0.458238	-3.45515
												ENSG00000175581	MRPL48	51642	0.202088	4.83748	2.25529	0.028923	0.458238	-3.48906
												ENSG00000186792	HYAL3	8372	0.21668	2.73705	2.2543	0.0289898	0.458238	-3.65311
												ENSG00000156531	PHF6	84295	-0.259932	5.76618	-2.25276	0.0290943	0.458238	-3.47157
												ENSG00000123636	BAZ2B	29994	-0.241135	5.03233	-2.25242	0.0291173	0.458238	-3.49865
												ENSG00000149231	CCDC82	79780	-0.246234	3.93268	-2.25235	0.0291222	0.458238	-3.59129
												ENSG00000106803	SEC61B	10952	0.182633	6.37168	2.25157	0.0291752	0.458238	-3.46305
												ENSG00000169740	ZNF32	7580	0.200968	5.79758	2.25115	0.0292035	0.458238	-3.46651
												ENSG00000070761	CFAP20	29105	0.149115	6.35753	2.2503	0.0292616	0.458238	-3.46493
												ENSG00000145348	TBCK	93627	-0.154799	5.26561	-2.25022	0.0292669	0.458238	-3.48462
												ENSG00000033178	UBA6	55236	-0.244628	4.907	-2.24978	0.029297	0.458238	-3.51614
												ENSG00000141646	SMAD4	4089	-0.163087	6.23675	-2.24938	0.0293243	0.458238	-3.46761
												ENSG00000153814	JAZF1	221895	-0.237071	3.85771	-2.2492	0.0293366	0.458238	-3.59746
												ENSG00000138041	NA	NA	-0.213071	5.64449	-2.24912	0.0293421	0.458238	-3.4773
												ENSG00000149346	SLX4IP	128710	-0.283666	1.32954	-2.24875	0.0293675	0.458238	-3.97296
												ENSG00000140575	IQGAP1	8826	-0.241774	5.57095	-2.24689	0.0294948	0.458238	-3.48963
												ENSG00000164329	PAPD4	167153	-0.216389	3.98447	-2.24669	0.0295088	0.458238	-3.58331
												ENSG00000163104	SMARCAD1	56916	-0.254071	5.35012	-2.24622	0.0295412	0.458238	-3.49073
												ENSG00000115685	PPP1R7	5510	0.149093	5.90014	2.24571	0.0295765	0.458238	-3.47505
												ENSG00000169018	FEM1B	10116	-0.213167	6.01722	-2.24556	0.0295865	0.458238	-3.47803
												ENSG00000106245	BUD31	8896	0.173589	6.22176	2.2455	0.0295905	0.458238	-3.47257
												ENSG00000160087	UBE2J2	118424	0.0999385	6.11319	2.24546	0.0295936	0.458238	-3.47261
												ENSG00000150093	ITGB1	3688	-0.204192	7.7667	-2.2452	0.0296115	0.458238	-3.47364
												ENSG00000091656	ZFHX4	79776	-0.354958	6.55896	-2.24375	0.0297114	0.458238	-3.4753
												ENSG00000092439	TRPM7	54822	-0.304373	3.85572	-2.24349	0.0297293	0.458238	-3.61176
												ENSG00000171314	PGAM1	5223	0.151669	8.5118	2.2431	0.0297567	0.458238	-3.48185
												ENSG00000204217	BMPR2	659	-0.252748	5.56201	-2.2423	0.0298119	0.458238	-3.48887
												ENSG00000113580	NR3C1	2908	-0.39185	2.05584	-2.24086	0.0299116	0.458238	-3.85263
												ENSG00000117308	GALE	2582	0.186701	5.43776	2.24025	0.029954	0.458238	-3.48803
												ENSG00000146247	PHIP	55023	-0.313984	5.05996	-2.2402	0.0299578	0.458238	-3.51844
												ENSG00000116580	GON4L	54856	-0.115073	6.4681	-2.23863	0.030067	0.458238	-3.48319
												ENSG00000197566	ZNF624	57547	-0.356091	1.9169	-2.23812	0.0301028	0.458238	-3.89699
												ENSG00000115211	EIF2B4	8890	0.139528	5.70252	2.23805	0.0301081	0.458238	-3.48682
												ENSG00000185088	RPS27L	51065	0.21644	6.28628	2.23771	0.0301319	0.458238	-3.48464
												ENSG00000140307	GTF2A2	2958	0.164268	5.94182	2.23689	0.0301894	0.458238	-3.48781
												ENSG00000164880	INTS1	26173	-0.193763	6.90334	-2.23638	0.0302249	0.458238	-3.48606
												ENSG00000159335	PTMS	5763	0.23604	9.12066	2.23607	0.0302468	0.458238	-3.49955
												ENSG00000006016	CRLF1	9244	0.375284	3.10228	2.23498	0.0303234	0.458238	-3.65109
												ENSG00000214736	TOMM6	100188893	0.206373	6.51912	2.23437	0.0303662	0.458238	-3.4891
												ENSG00000198018	ENTPD7	57089	-0.167357	4.0686	-2.23422	0.0303768	0.458238	-3.5666
												ENSG00000164074	ABHD18	80167	-0.225341	2.94032	-2.23269	0.0304848	0.458238	-3.74637
												ENSG00000197601	FAR1	84188	-0.23887	4.71654	-2.23203	0.0305313	0.458238	-3.55404
												ENSG00000174485	DENND4A	10260	-0.292214	3.56295	-2.23202	0.0305324	0.458238	-3.67637
												ENSG00000150540	HNMT	3176	-0.732322	0.204743	-2.23186	0.0305434	0.458238	-4.09574
												ENSG00000158411	MITD1	129531	0.180873	3.51219	2.23182	0.0305465	0.458238	-3.63341
												ENSG00000187607	ZNF286A	57335	-0.202619	5.54961	-2.23146	0.0305721	0.458238	-3.50895
												ENSG00000152270	PDE3B	5140	-0.320184	2.52492	-2.23028	0.0306555	0.458238	-3.82753
												ENSG00000151835	SACS	26278	-0.295106	5.8019	-2.22942	0.0307169	0.458238	-3.50774
												ENSG00000133858	ZFC3H1	196441	-0.291309	3.85855	-2.22934	0.0307224	0.458238	-3.63323
												ENSG00000034510	TMSB10	9168	0.302202	10.1247	2.2293	0.0307255	0.458238	-3.51542
												ENSG00000117118	SDHB	6390	0.175793	5.89424	2.2289	0.0307538	0.458238	-3.50097
												ENSG00000092148	HECTD1	25831	-0.229104	5.89325	-2.22855	0.030779	0.458238	-3.504
												ENSG00000186260	MKL2	57496	-0.243612	5.1836	-2.22833	0.0307948	0.458238	-3.52387
												ENSG00000103415	HMOX2	3163	0.177389	5.18102	2.22775	0.0308362	0.458238	-3.51371
												ENSG00000149548	CCDC15	80071	-0.35999	1.46479	-2.22754	0.0308513	0.458238	-3.99671
												ENSG00000230989	HSBP1	3281	0.154922	8.59931	2.22701	0.0308888	0.458238	-3.50676
												ENSG00000241468	ATP5J2	9551	0.221824	6.85137	2.22698	0.0308911	0.458238	-3.50024
												ENSG00000148335	NTMT1	28989	0.168212	5.4881	2.22602	0.0309598	0.458238	-3.50916
												ENSG00000075711	DLG1	1739	-0.253537	4.95655	-2.22584	0.0309727	0.458238	-3.53975
												ENSG00000176386	CDC26	246184	0.187259	4.31709	2.22522	0.0310171	0.458238	-3.55893
												ENSG00000181038	METTL23	124512	0.186411	4.63984	2.22465	0.0310585	0.458238	-3.54499
												ENSG00000116863	ADPRHL2	54936	0.143018	5.25596	2.22337	0.0311504	0.458238	-3.51827
												ENSG00000012983	MAP4K5	11183	-0.199172	4.94116	-2.22308	0.0311712	0.458238	-3.54226
												ENSG00000165323	FAT3	120114	-0.320383	6.6224	-2.22282	0.0311899	0.458238	-3.50958
												ENSG00000148399	DPH7	92715	0.144338	5.41412	2.22275	0.0311949	0.458238	-3.51461
												ENSG00000083845	RPS5	6193	0.21534	9.10501	2.2225	0.0312132	0.458238	-3.51824
												ENSG00000110619	CARS	833	0.134595	6.51784	2.2225	0.0312134	0.458238	-3.50721
												ENSG00000066654	THUMPD1	55623	-0.252781	4.85582	-2.22226	0.0312303	0.458238	-3.54673
												ENSG00000133983	COX16	51241	0.158089	5.26645	2.22222	0.031233	0.458238	-3.52011
												ENSG00000143702	CEP170	9859	-0.242523	7.01695	-2.2217	0.0312706	0.458238	-3.50893
												ENSG00000168002	POLR2G	5436	0.176753	6.98172	2.22111	0.0313137	0.458238	-3.50933
												ENSG00000087191	PSMC5	5705	0.128408	7.17924	2.22105	0.031318	0.458238	-3.50996
												ENSG00000092964	DPYSL2	1808	-0.293495	8.95478	-2.22103	0.0313194	0.458238	-3.51862
												ENSG00000257390	NA	NA	0.334764	3.34746	2.22071	0.0313428	0.458238	-3.63935
												ENSG00000138802	SEC24B	10427	-0.149258	5.28937	-2.22057	0.0313528	0.458238	-3.52885
												ENSG00000164209	SLC25A46	91137	-0.216536	4.47643	-2.22043	0.0313627	0.458238	-3.56628
												ENSG00000130449	ZSWIM6	57688	-0.211222	6.05771	-2.22037	0.0313672	0.458238	-3.51439
												ENSG00000175130	MARCKSL1	65108	0.148765	10.212	2.21849	0.0315036	0.458238	-3.53418
												ENSG00000172301	COPRS	55352	0.190917	5.24109	2.21843	0.0315081	0.458238	-3.52497
												ENSG00000107186	MPDZ	8777	-0.235523	5.95759	-2.21766	0.0315641	0.458238	-3.52364
												ENSG00000099817	POLR2E	5434	0.10902	6.85745	2.21745	0.0315796	0.458238	-3.515
												ENSG00000090863	GLG1	2734	-0.144673	7.86484	-2.21737	0.0315854	0.458238	-3.51744
												ENSG00000067369	TP53BP1	7158	-0.169089	7.69042	-2.2173	0.0315908	0.458238	-3.51667
												ENSG00000101773	RBBP8	5932	-0.313887	3.73503	-2.21673	0.031632	0.458238	-3.64448
												ENSG00000136930	PSMB7	5695	0.142176	7.42908	2.21526	0.0317399	0.458238	-3.51925
												ENSG00000107863	ARHGAP21	57584	-0.23825	7.2356	-2.21421	0.0318171	0.458238	-3.52036
												ENSG00000099341	PSMD8	5714	0.154852	7.52545	2.21373	0.0318524	0.458238	-3.52182
												ENSG00000075420	FNDC3B	64778	-0.276304	4.92746	-2.21359	0.0318628	0.458238	-3.55232
												ENSG00000105497	ZNF175	7728	-0.183843	3.16956	-2.21294	0.0319105	0.458238	-3.69819
												ENSG00000114378	HYAL1	3373	0.264725	0.696622	2.21289	0.031914	0.458238	-4.03943
												ENSG00000126067	PSMB2	5690	0.115732	7.53695	2.21214	0.0319695	0.458238	-3.52435
												ENSG00000130024	PHF10	55274	-0.219007	5.94258	-2.21187	0.0319894	0.458238	-3.5277
												ENSG00000140199	SLC12A6	9990	-0.225891	4.69544	-2.21147	0.0320186	0.458238	-3.57367
												ENSG00000183196	CHST6	4166	-0.444496	1.85348	-2.21045	0.032094	0.458238	-3.92638
												ENSG00000108256	NUFIP2	57532	-0.233432	5.72387	-2.20942	0.0321704	0.458238	-3.53781
												ENSG00000101464	PIGU	128869	0.114026	5.70087	2.20874	0.0322206	0.458238	-3.53397
												ENSG00000162733	DDR2	4921	-0.605078	2.47533	-2.20708	0.0323441	0.458238	-3.80855
												ENSG00000145476	CYP4V2	285440	-0.325048	2.69029	-2.20677	0.0323672	0.458238	-3.77894
												ENSG00000196436	NPIPB15	440348	0.982127	-0.51576	2.20657	0.0323824	0.458238	-4.0702
												ENSG00000167552	TUBA1A	7846	0.232619	13.1405	2.20603	0.032423	0.458238	-3.58003
												ENSG00000196159	FAT4	79633	-0.394078	6.80411	-2.20533	0.0324749	0.458238	-3.53357
												ENSG00000130119	GNL3L	54552	-0.256004	3.20263	-2.20532	0.0324761	0.458238	-3.67634
												ENSG00000170558	CDH2	1000	-0.170458	8.87869	-2.20517	0.032487	0.458238	-3.54149
												ENSG00000100068	LRP5L	91355	0.257331	2.30491	2.20421	0.0325586	0.458238	-3.82474
												ENSG00000228300	C19orf24	55009	0.19573	3.39145	2.20378	0.0325914	0.458238	-3.62797
												ENSG00000156482	RPL30	6156	0.217855	9.42673	2.20285	0.0326614	0.458238	-3.54905
												ENSG00000100577	GSTZ1	2954	0.197988	4.30102	2.20229	0.0327034	0.458238	-3.58811
												ENSG00000177485	ZBTB33	10009	-0.26802	4.51839	-2.20201	0.0327241	0.458238	-3.58733
												ENSG00000113658	SMAD5	4090	-0.283124	5.28755	-2.20143	0.0327681	0.458238	-3.55856
												ENSG00000139579	NABP2	79035	0.154554	5.98639	2.19919	0.032937	0.458238	-3.54393
												ENSG00000154719	MRPL39	54148	0.187037	4.7041	2.199	0.0329514	0.458238	-3.57782
												ENSG00000164114	MAP9	79884	-0.299825	3.52343	-2.19897	0.0329537	0.458238	-3.70556
												ENSG00000004961	HCCS	3052	0.106737	4.57004	2.19645	0.0331455	0.458238	-3.58025
												ENSG00000129493	HEATR5A	25938	-0.287921	4.67999	-2.19632	0.0331555	0.458238	-3.58888
												ENSG00000115808	STRN	6801	-0.217013	4.60735	-2.19596	0.033183	0.458238	-3.60498
												ENSG00000198899	ATP6	4508	0.168004	11.3289	2.19586	0.0331902	0.458238	-3.57102
												ENSG00000211455	STK38L	23012	-0.233127	4.41871	-2.19563	0.0332079	0.458238	-3.61467
												ENSG00000105171	POP4	10775	0.151291	4.93766	2.19465	0.0332824	0.458238	-3.5712
												ENSG00000100056	DGCR14	8220	0.110719	5.06403	2.19435	0.0333052	0.458238	-3.56058
												ENSG00000160688	FLAD1	80308	0.169562	5.63716	2.19426	0.0333122	0.458238	-3.55422
												ENSG00000111716	LDHB	3945	0.168136	10.0195	2.19417	0.0333194	0.458238	-3.56464
												ENSG00000131187	F12	2161	0.509815	1.87029	2.19326	0.0333893	0.458238	-3.91552
												ENSG00000116266	STXBP3	6814	-0.252159	3.53568	-2.19242	0.0334535	0.458238	-3.70909
												ENSG00000170949	ZNF160	90338	-0.231506	4.18212	-2.19146	0.0335274	0.458238	-3.6434
												ENSG00000116138	DNAJC16	23341	-0.19281	4.66852	-2.19104	0.0335598	0.458238	-3.58979
												ENSG00000144120	TMEM177	80775	0.156562	4.0688	2.19026	0.0336198	0.458238	-3.61466
												ENSG00000144674	GOLGA4	2803	-0.278101	4.02321	-2.19015	0.0336283	0.458238	-3.66388
												ENSG00000149932	TMEM219	124446	0.182566	5.93272	2.19007	0.0336346	0.458238	-3.55857
												ENSG00000143106	PSMA5	5686	0.18988	6.68915	2.18989	0.0336479	0.458238	-3.55696
												ENSG00000253729	PRKDC	5591	-0.296538	8.14679	-2.18978	0.0336568	0.458238	-3.55933
												ENSG00000177200	CHD9	80205	-0.281654	5.09844	-2.18967	0.0336655	0.458238	-3.58229
												ENSG00000139343	SNRPF	6636	0.241248	6.23921	2.18963	0.0336683	0.458238	-3.55791
												ENSG00000143322	ABL2	27	-0.181801	5.53669	-2.18913	0.0337072	0.458238	-3.57015
												ENSG00000085365	SCAMP1	9522	-0.270175	5.12048	-2.18896	0.0337202	0.458238	-3.5849
												ENSG00000170100	ZNF778	197320	-0.214513	4.26103	-2.18878	0.0337339	0.458238	-3.61555
												ENSG00000166347	CYB5A	1528	0.210097	4.76874	2.18874	0.033737	0.458238	-3.59361
												ENSG00000170515	PA2G4	5036	0.144026	7.54635	2.18846	0.0337589	0.458238	-3.55998
												ENSG00000162585	FAAP20	199990	0.134251	5.53402	2.18833	0.0337686	0.458238	-3.56231
												ENSG00000111961	SASH1	23328	-0.255141	5.16505	-2.18781	0.0338095	0.458238	-3.57744
												ENSG00000108298	RPL19	6143	0.210463	9.91745	2.18694	0.0338764	0.458238	-3.57515
												ENSG00000197619	ZNF615	284370	-0.318663	2.38889	-2.18645	0.0339146	0.458238	-3.87094
												ENSG00000131437	KIF3A	11127	-0.267053	5.136	-2.18617	0.0339362	0.458238	-3.58936
												ENSG00000198718	FAM179B	23116	-0.187109	3.63126	-2.18612	0.0339405	0.458238	-3.69107
												ENSG00000067208	EVI5	7813	-0.30101	3.29107	-2.18593	0.0339547	0.458238	-3.7552
												ENSG00000125356	NDUFA1	4694	0.221515	6.48925	2.18538	0.0339976	0.458238	-3.56413
												ENSG00000082269	FAM135A	57579	-0.258671	3.51836	-2.18535	0.0340006	0.458238	-3.71908
												ENSG00000204308	RNF5	6048	0.183048	6.97807	2.18528	0.0340057	0.458238	-3.56407
												ENSG00000038219	BOD1L1	259282	-0.242468	4.99223	-2.18426	0.034085	0.458238	-3.5996
												ENSG00000196247	ZNF107	51427	-0.417177	1.59842	-2.18369	0.0341295	0.458238	-3.98499
												ENSG00000162461	SLC25A34	284723	0.314486	2.36845	2.18329	0.0341607	0.458238	-3.78026
												ENSG00000153233	PTPRR	5801	0.605945	0.826994	2.18239	0.0342317	0.458238	-4.09068
												ENSG00000111640	GAPDH	2597	0.159446	11.4221	2.18215	0.03425	0.458238	-3.59392
												ENSG00000085978	ATG16L1	55054	0.123107	5.19879	2.18172	0.0342841	0.458238	-3.58307
												ENSG00000139977	NAA30	122830	-0.262468	4.09066	-2.18137	0.0343112	0.458238	-3.64088
												ENSG00000107854	TNKS2	80351	-0.181493	5.92868	-2.1813	0.0343169	0.458238	-3.57535
												ENSG00000182154	MRPL41	64975	0.18775	5.02456	2.18108	0.0343345	0.458238	-3.58558
												ENSG00000198420	TCAF1	9747	-0.218396	7.38748	-2.18104	0.0343374	0.458238	-3.5707
												ENSG00000182307	C8orf33	65265	0.122517	6.48706	2.17989	0.034428	0.458238	-3.57227
												ENSG00000182463	TSHZ2	128553	-0.308224	4.0569	-2.17986	0.0344303	0.458238	-3.64135
												ENSG00000107890	ANKRD26	22852	-0.316018	2.6973	-2.17933	0.034472	0.458238	-3.84132
												ENSG00000161265	U2AF1L4	199746	0.219781	3.07464	2.17932	0.0344726	0.458238	-3.70821
												ENSG00000099901	RANBP1	5902	0.17974	7.56177	2.17904	0.0344949	0.458238	-3.57457
												ENSG00000142534	RPS11	6205	0.224754	10.6394	2.178	0.0345767	0.458238	-3.59362
												ENSG00000138297	NA	NA	0.131924	6.16832	2.17763	0.0346064	0.458238	-3.57642
												ENSG00000111669	TPI1	7167	0.177079	9.17993	2.1772	0.0346401	0.458238	-3.58383
												ENSG00000123416	TUBA1B	10376	0.196237	11.1231	2.17602	0.034734	0.458238	-3.60098
												ENSG00000169021	UQCRFS1	7386	0.156263	6.92625	2.17591	0.0347424	0.458238	-3.57812
												ENSG00000140988	RPS2	6187	0.198791	10.7095	2.17553	0.0347729	0.458238	-3.5977
												ENSG00000104290	FZD3	7976	-0.213271	6.64405	-2.17512	0.0348054	0.458238	-3.58004
												ENSG00000071626	DAZAP1	26528	0.112143	6.61575	2.17499	0.0348154	0.458238	-3.57951
												ENSG00000105372	RPS19	6223	0.220386	10.0857	2.17478	0.0348328	0.458238	-3.59429
												ENSG00000128463	EMC4	51234	0.151487	6.29255	2.17476	0.0348343	0.458238	-3.58016
												ENSG00000165879	FRAT1	10023	-0.234877	3.05176	-2.17453	0.0348522	0.458238	-3.73434
												ENSG00000198862	LTN1	26046	-0.308941	4.34607	-2.17401	0.0348934	0.458238	-3.65034
												ENSG00000117640	MTFR1L	56181	0.124068	6.798	2.17393	0.0348998	0.458238	-3.58109
												ENSG00000157106	SMG1	23049	-0.247054	6.64021	-2.17343	0.03494	0.458238	-3.58278
												ENSG00000145362	ANK2	287	-0.272341	7.52033	-2.17343	0.0349402	0.458238	-3.58232
												ENSG00000159685	CHCHD6	84303	0.213928	4.95393	2.17334	0.0349474	0.458238	-3.6022
												ENSG00000241697	TMEFF1	8577	-0.36432	7.31159	-2.173	0.0349743	0.458238	-3.58295
												ENSG00000070010	UFD1L	7353	0.14278	6.11829	2.17271	0.0349972	0.458238	-3.58391
												ENSG00000241685	ARPC1A	10552	0.129849	7.02254	2.17211	0.0350456	0.458238	-3.58392
												ENSG00000114450	GNB4	59345	-0.294056	5.00287	-2.17154	0.0350915	0.458238	-3.6194
												ENSG00000138336	TET1	80312	-0.314548	4.07631	-2.1714	0.0351024	0.458238	-3.68313
												ENSG00000143947	RPS27A	6233	0.234228	9.69745	2.1712	0.0351181	0.458238	-3.59617
												ENSG00000100784	RPS6KA5	9252	-0.272848	2.28773	-2.17088	0.0351437	0.458238	-3.91061
												ENSG00000204963	PCDHA7	56141	0.735331	0.0220564	2.16987	0.0352247	0.458238	-4.18468
												ENSG00000163257	DCAF16	54876	-0.168975	5.51921	-2.16936	0.0352664	0.458238	-3.59736
												ENSG00000182196	ARL6IP4	51329	0.151957	6.45221	2.16793	0.0353816	0.458238	-3.59029
												ENSG00000172939	OXSR1	9943	-0.114103	6.55982	-2.16744	0.0354212	0.458238	-3.59164
												ENSG00000130560	UBAC1	10422	0.122743	5.83141	2.16669	0.0354812	0.458238	-3.59393
												ENSG00000186432	KPNA4	3840	-0.177366	6.2978	-2.16597	0.0355396	0.458238	-3.59457
												ENSG00000103363	TCEB2	6923	0.202631	7.27515	2.16587	0.0355476	0.458238	-3.59383
												ENSG00000103319	EEF2K	29904	-0.251379	4.65967	-2.16578	0.0355548	0.458238	-3.62581
												ENSG00000215126	CBWD5	220869	-0.62882	0.172549	-2.16577	0.0355559	0.458238	-4.1984
												ENSG00000196233	C10orf12	26148	-0.357459	5.05981	-2.16574	0.0355584	0.458238	-3.61477
												ENSG00000198763	ND2	4536	0.171582	10.7022	2.16558	0.0355717	0.458238	-3.60908
												ENSG00000131374	TBC1D5	9779	-0.16668	6.08103	-2.16554	0.0355742	0.458238	-3.59636
												ENSG00000095002	MSH2	4436	-0.198373	5.62617	-2.16481	0.0356336	0.458238	-3.60563
												ENSG00000074695	LMAN1	3998	-0.275652	5.49813	-2.16447	0.0356613	0.458238	-3.60956
												ENSG00000161016	RPL8	6132	0.175716	9.96676	2.16443	0.0356648	0.458238	-3.60782
												ENSG00000113851	CRBN	51185	-0.133775	5.12815	-2.16399	0.0357007	0.458238	-3.61264
												ENSG00000196911	KPNA5	3841	-0.278552	3.64523	-2.16339	0.0357496	0.458238	-3.74089
												ENSG00000266173	STRADA	92335	0.138243	5.74639	2.16139	0.0359126	0.458238	-3.60254
												ENSG00000148143	ZNF462	58499	-0.317824	5.97644	-2.16118	0.0359292	0.458238	-3.60319
												ENSG00000165813	CCDC186	55088	-0.281529	2.73549	-2.16118	0.0359295	0.458238	-3.84545
												ENSG00000151320	AKAP6	9472	-0.254197	6.32196	-2.16116	0.0359313	0.458238	-3.60362
												ENSG00000198888	ND1	4535	0.177362	10.3257	2.16113	0.0359334	0.458238	-3.61382
												ENSG00000008311	AASS	10157	-0.279992	4.07068	-2.16111	0.0359356	0.458238	-3.67979
												ENSG00000134248	LAMTOR5	10542	0.191741	6.15777	2.16102	0.0359425	0.458238	-3.60121
												ENSG00000087088	BAX	581	0.202497	5.7806	2.16083	0.0359585	0.458238	-3.60209
												ENSG00000164830	OXR1	55074	-0.186419	4.83176	-2.1608	0.0359609	0.458238	-3.63745
												ENSG00000198918	RPL39	6170	0.22775	9.43694	2.16074	0.0359656	0.458238	-3.60972
												ENSG00000056277	ZNF280C	55609	-0.267851	2.70699	-2.16073	0.0359662	0.458238	-3.85359
												ENSG00000173166	RAPH1	65059	-0.212945	4.77377	-2.16058	0.0359783	0.458238	-3.63359
												ENSG00000165312	OTUD1	220213	-0.321546	2.33361	-2.16057	0.0359791	0.458238	-3.90006
												ENSG00000188428	BLOC1S5	63915	-0.202854	3.60303	-2.15983	0.0360399	0.458238	-3.71493
												ENSG00000153914	SREK1	140890	-0.275204	4.65573	-2.15967	0.0360535	0.458238	-3.63765
												ENSG00000005339	CREBBP	1387	-0.230898	6.75848	-2.15938	0.0360769	0.458238	-3.6031
												ENSG00000165724	ZMYND19	116225	0.122021	5.32804	2.15891	0.0361158	0.458238	-3.60989
												ENSG00000197756	RPL37A	6168	0.233846	10.0039	2.15888	0.0361177	0.458238	-3.61622
												ENSG00000196586	MYO6	4646	-0.227942	5.43271	-2.15875	0.0361289	0.458238	-3.61837
												ENSG00000186577	C6orf1	221491	0.241866	4.03347	2.15807	0.0361849	0.458238	-3.65881
												ENSG00000084070	SMAP2	64744	0.17485	6.56376	2.1575	0.0362319	0.458238	-3.606
												ENSG00000116198	CEP104	9731	-0.138512	4.88626	-2.15734	0.0362449	0.458238	-3.63248
												ENSG00000052126	PLEKHA5	54477	-0.231736	5.17086	-2.15713	0.0362618	0.458238	-3.63261
												ENSG00000134982	APC	324	-0.28257	5.52412	-2.15657	0.0363086	0.458238	-3.61681
												ENSG00000099954	CECR2	27443	-0.259345	6.10548	-2.15617	0.0363415	0.458238	-3.60991
												ENSG00000150471	ADGRL3	23284	-0.230777	6.64877	-2.15614	0.0363435	0.458238	-3.60921
												ENSG00000163349	HIPK1	204851	-0.200538	6.35274	-2.15596	0.0363584	0.458238	-3.60977
												ENSG00000169604	ANTXR1	84168	-0.226882	6.49831	-2.1552	0.0364212	0.458238	-3.60941
												ENSG00000183617	MRPL54	116541	0.218702	4.14993	2.15486	0.0364493	0.458238	-3.6486
												ENSG00000144713	RPL32	6161	0.218165	9.82719	2.15447	0.0364822	0.458238	-3.62111
												ENSG00000143198	MGST3	4259	0.230234	6.68752	2.15402	0.0365192	0.458238	-3.61122
												ENSG00000157107	FCHO2	115548	-0.266783	2.40477	-2.15398	0.0365228	0.458238	-3.91591
												ENSG00000031698	SARS	6301	0.138377	8.25854	2.15313	0.0365933	0.458238	-3.61516
												ENSG00000078018	MAP2	4133	-0.250607	9.31969	-2.15286	0.0366158	0.458238	-3.61943
												ENSG00000125450	NUP85	79902	0.131423	5.641	2.15214	0.0366755	0.458238	-3.61676
												ENSG00000185728	YTHDF3	253943	-0.204634	5.64522	-2.15198	0.0366886	0.458238	-3.62053
												ENSG00000035403	VCL	7414	-0.23756	7.25138	-2.15146	0.0367326	0.458238	-3.61511
												ENSG00000204406	MBD5	55777	-0.201696	4.56397	-2.15139	0.0367378	0.458238	-3.65967
												ENSG00000156299	TIAM1	7074	-0.209006	6.00166	-2.15133	0.0367434	0.458238	-3.61957
												ENSG00000125351	UPF3B	65109	-0.217706	3.60302	-2.15116	0.0367573	0.458238	-3.73747
												ENSG00000187323	DCC	1630	-0.346821	7.11502	-2.15108	0.0367642	0.458238	-3.61606
												ENSG00000163463	KRTCAP2	200185	0.177743	5.8035	2.15106	0.0367659	0.458238	-3.61719
												ENSG00000105700	KXD1	79036	0.142556	6.11071	2.15082	0.0367857	0.458238	-3.61645
												ENSG00000118276	B4GALT6	9331	-0.283817	3.14485	-2.14987	0.0368651	0.458238	-3.81232
												ENSG00000158636	EMSY	56946	-0.181799	4.99176	-2.14951	0.0368949	0.458238	-3.64578
												ENSG00000141367	CLTC	1213	-0.181825	8.45687	-2.14867	0.0369654	0.458238	-3.62175
												ENSG00000154582	TCEB1	6921	0.178303	5.90607	2.14749	0.0370644	0.458238	-3.62304
												ENSG00000077147	TM9SF3	56889	-0.236523	6.37871	-2.14729	0.0370818	0.458238	-3.62189
												ENSG00000178568	ERBB4	2066	-0.324307	5.47845	-2.14657	0.0371421	0.458238	-3.63222
												ENSG00000147403	RPL10	6134	0.218063	10.3023	2.14562	0.0372216	0.458238	-3.6372
												ENSG00000205339	IPO7	10527	-0.246947	7.05053	-2.14519	0.0372585	0.458238	-3.62461
												ENSG00000154080	CHST9	83539	-0.370693	1.50984	-2.14487	0.0372853	0.458238	-4.00916
												ENSG00000140836	ZFHX3	463	-0.393614	6.74583	-2.14456	0.037312	0.458238	-3.62557
												ENSG00000103254	FAM173A	65990	0.180553	3.76645	2.144	0.0373585	0.458238	-3.68437
												ENSG00000113070	HBEGF	1839	0.262633	2.96333	2.14305	0.0374393	0.458238	-3.81634
												ENSG00000164008	C1orf50	79078	0.150538	4.34779	2.1426	0.0374775	0.458238	-3.65927
												ENSG00000163635	ATXN7	6314	-0.238001	3.82375	-2.14231	0.0375019	0.458238	-3.72541
												ENSG00000008018	PSMB1	5689	0.165862	7.46432	2.14222	0.0375101	0.458238	-3.62915
												ENSG00000097021	ACOT7	11332	0.184224	7.25469	2.14188	0.0375386	0.458238	-3.62951
												ENSG00000106299	WASL	8976	-0.207371	4.75548	-2.14176	0.0375492	0.458238	-3.65923
												ENSG00000196865	NHLRC2	374354	-0.293493	4.09442	-2.14143	0.0375768	0.458238	-3.70988
												ENSG00000162227	TAF6L	10629	0.155923	4.87286	2.14111	0.0376044	0.458238	-3.63953
												ENSG00000174840	PDE12	201626	-0.196841	4.18509	-2.14105	0.0376096	0.458238	-3.67733
												ENSG00000165029	ABCA1	19	-0.362937	4.54648	-2.14081	0.0376294	0.458238	-3.67424
												ENSG00000169750	RAC3	5881	0.179781	5.91528	2.14014	0.0376868	0.458238	-3.63313
												ENSG00000161057	PSMC2	5701	0.130429	6.39498	2.13971	0.0377239	0.458238	-3.63269
												ENSG00000125970	RALY	22913	0.127111	7.97684	2.13949	0.037742	0.458238	-3.63455
												ENSG00000196458	ZNF605	100289635	-0.292893	3.83008	-2.13898	0.037786	0.458238	-3.7073
												ENSG00000106400	ZNHIT1	10467	0.159848	6.0156	2.13896	0.0377875	0.458238	-3.63454
												ENSG00000116670	MAD2L2	10459	0.159834	6.4394	2.13877	0.0378037	0.458238	-3.63407
												ENSG00000087470	DNM1L	10059	-0.162885	6.01577	-2.13805	0.0378654	0.458238	-3.63769
												ENSG00000186184	POLR1D	51082	0.155746	6.67367	2.13805	0.0378656	0.458238	-3.635
												ENSG00000139163	ETNK1	55500	-0.202539	5.08323	-2.13759	0.0379053	0.458238	-3.6548
												ENSG00000073711	PPP2R3A	5523	-0.192362	4.88983	-2.13722	0.0379364	0.458238	-3.6659
												ENSG00000177868	SVBP	374969	0.235004	6.07627	2.13712	0.0379454	0.458238	-3.6373
												ENSG00000186501	TMEM222	84065	0.14008	5.67272	2.13702	0.0379538	0.458238	-3.63792
												ENSG00000104320	NBN	4683	-0.263371	3.88416	-2.13691	0.0379631	0.458238	-3.72808
												ENSG00000167779	IGFBP6	3489	0.576249	-0.0253575	2.13638	0.0380085	0.458238	-4.1975
												ENSG00000204209	DAXX	1616	0.137186	6.15841	2.1356	0.0380754	0.458238	-3.63898
												ENSG00000112306	RPS12	6206	0.238023	9.42302	2.1355	0.0380841	0.458238	-3.64611
												ENSG00000178662	CSRNP3	80034	-0.247402	5.83757	-2.13541	0.0380921	0.458238	-3.64383
												ENSG00000104093	DMXL2	23312	-0.262645	5.31252	-2.13476	0.0381484	0.458238	-3.65554
												ENSG00000174775	HRAS	3265	0.188014	5.30058	2.13473	0.038151	0.458238	-3.64364
												ENSG00000106028	SSBP1	6742	0.165562	6.53506	2.13462	0.0381602	0.458238	-3.64013
												ENSG00000057757	PITHD1	57095	0.114893	6.29333	2.13459	0.0381624	0.458238	-3.64035
												ENSG00000163029	SMC6	79677	-0.257421	3.72039	-2.13329	0.0382753	0.458238	-3.75809
												ENSG00000099866	MADCAM1	8174	0.467822	0.343439	2.13249	0.0383445	0.458238	-4.12105
												ENSG00000134970	TMED7	51014	-0.257937	5.27679	-2.13247	0.0383462	0.458238	-3.65308
												ENSG00000101654	RNMT	8731	-0.191424	5.65259	-2.13241	0.0383516	0.458238	-3.65128
												ENSG00000140365	COMMD4	54939	0.188771	5.14895	2.13129	0.0384481	0.458238	-3.65056
												ENSG00000164292	RHOBTB3	22836	-0.229899	6.27224	-2.13124	0.0384524	0.458238	-3.64587
												ENSG00000130402	ACTN4	81	-0.13079	7.22824	-2.13124	0.0384527	0.458238	-3.64531
												ENSG00000186364	NUDT17	200035	0.267791	1.3248	2.13118	0.0384575	0.458238	-3.99928
												ENSG00000141431	ASXL3	80816	-0.288595	5.02074	-2.13116	0.0384599	0.458238	-3.66147
												ENSG00000105677	TMEM147	10430	0.15946	6.04871	2.13088	0.0384841	0.458238	-3.6462
												ENSG00000146938	NLGN4X	57502	-0.218996	5.15319	-2.13072	0.0384974	0.458238	-3.65719
												ENSG00000063177	RPL18	6141	0.184825	9.38216	2.13069	0.0385002	0.458238	-3.65318
												ENSG00000065057	NTHL1	4913	0.185332	4.16545	2.1305	0.0385169	0.458238	-3.68294
												ENSG00000108370	RGS9	8787	0.381069	2.664	2.13044	0.0385218	0.458238	-3.8716
												ENSG00000185721	DRG1	4733	0.132348	6.33742	2.12998	0.0385623	0.458238	-3.64711
												ENSG00000136068	FLNB	2317	-0.198238	7.21612	-2.12973	0.0385838	0.458238	-3.64746
												ENSG00000160007	ARHGAP35	2909	-0.19951	7.66901	-2.12866	0.0386769	0.458238	-3.64954
												ENSG00000101966	XIAP	331	-0.241393	4.76203	-2.12852	0.0386893	0.458238	-3.67923
												ENSG00000174405	LIG4	3981	-0.270174	3.34208	-2.12762	0.0387682	0.458238	-3.81509
												ENSG00000120509	PDZD11	51248	0.149882	5.4871	2.1269	0.038831	0.458238	-3.65543
												ENSG00000134056	MRPS36	92259	0.185736	4.13768	2.12558	0.0389467	0.458238	-3.70087
												ENSG00000143970	ASXL2	55252	-0.274875	4.34756	-2.12475	0.0390193	0.458238	-3.70927
												ENSG00000110536	PTPMT1	114971	0.327762	3.30009	2.12355	0.0391252	0.458238	-3.79624
												ENSG00000162378	ZYG11B	79699	-0.247177	5.62188	-2.12341	0.0391381	0.458238	-3.66275
												ENSG00000175073	VCPIP1	80124	-0.292135	3.11992	-2.12339	0.039139	0.458238	-3.83368
												ENSG00000169230	PRELID1	27166	0.13871	6.65923	2.12327	0.0391498	0.458238	-3.65693
												ENSG00000143776	CDC42BPA	8476	-0.225958	5.17858	-2.12174	0.0392852	0.458238	-3.67729
												ENSG00000049239	H6PD	9563	-0.222124	5.74525	-2.12143	0.0393124	0.458238	-3.66059
												ENSG00000162999	DUSP19	142679	-0.370178	0.780242	-2.12127	0.0393268	0.458238	-4.11526
												ENSG00000169855	ROBO1	6091	-0.258289	7.42992	-2.12116	0.0393364	0.458238	-3.6602
												ENSG00000125743	SNRPD2	6633	0.244633	7.42358	2.12111	0.0393407	0.458238	-3.66039
												ENSG00000128791	TWSG1	57045	-0.214341	4.34161	-2.12086	0.0393633	0.458238	-3.70689
												ENSG00000112144	ICK	22858	-0.204637	5.09272	-2.12026	0.0394166	0.458238	-3.67931
												ENSG00000015592	STMN4	81551	0.311717	7.6773	2.12013	0.0394274	0.458238	-3.66202
												ENSG00000147180	ZNF711	7552	-0.258904	4.9111	-2.11969	0.0394669	0.458238	-3.68002
												ENSG00000172164	SNTB1	6641	-0.507332	1.99105	-2.11924	0.0395068	0.458238	-3.96974
												ENSG00000137210	TMEM14B	81853	0.171226	5.47895	2.119	0.0395283	0.458238	-3.66628
												ENSG00000255439	NA	NA	1.7662	0.835125	2.11884	0.0395426	0.458238	-4.06664
												ENSG00000163479	SSR2	6746	0.176434	8.11577	2.11876	0.0395494	0.458238	-3.66552
												ENSG00000135404	CD63	967	0.190705	8.01306	2.11767	0.0396465	0.458238	-3.66679
												ENSG00000147649	MTDH	92140	-0.174801	6.03854	-2.11758	0.0396545	0.458238	-3.66678
												ENSG00000105254	TBCB	1155	0.154266	7.29704	2.11724	0.0396847	0.458238	-3.66608
												ENSG00000197579	TOPORS	10210	-0.236956	3.99497	-2.11714	0.0396936	0.458238	-3.74658
												ENSG00000135446	CDK4	1019	0.172281	7.35571	2.11679	0.0397248	0.458238	-3.66694
												ENSG00000107874	CUEDC2	79004	0.170101	6.71143	2.11663	0.0397396	0.458238	-3.66676
												ENSG00000065613	SLK	9748	-0.247768	4.09226	-2.11621	0.0397769	0.458238	-3.75193
												ENSG00000101365	IDH3B	3420	0.158798	6.1098	2.11551	0.0398395	0.458238	-3.6687
												ENSG00000198034	RPS4X	6191	0.181208	10.0206	2.11536	0.0398527	0.458238	-3.67764
												ENSG00000167807	NA	NA	0.336841	0.858103	2.11436	0.0399431	0.458238	-4.04538
												ENSG00000165637	VDAC2	7417	0.131184	8.16237	2.11388	0.0399858	0.458238	-3.67213
												ENSG00000229117	RPL41	6171	0.253021	10.2614	2.11353	0.040017	0.458238	-3.68153
												ENSG00000143575	HAX1	10456	0.154436	6.32554	2.11349	0.0400207	0.458238	-3.67153
												ENSG00000162670	BRINP3	339479	0.381181	2.04751	2.11293	0.040071	0.458238	-3.95943
												ENSG00000165233	CARD19	84270	0.22935	4.79782	2.11203	0.0401526	0.458238	-3.68943
												ENSG00000129680	MAP7D3	79649	-0.271278	2.40521	-2.11176	0.0401764	0.458238	-3.93341
												ENSG00000162290	NA	NA	-0.160912	5.61136	-2.11098	0.0402469	0.458238	-3.67881
												ENSG00000103005	USB1	79650	0.153969	6.39749	2.10997	0.0403386	0.458238	-3.67672
												ENSG00000138434	SSFA2	6744	-0.208643	5.19347	-2.10965	0.0403674	0.458238	-3.68839
												ENSG00000144369	FAM171B	165215	-0.366151	4.49737	-2.1095	0.040381	0.458238	-3.72458
												ENSG00000204991	SPIRE2	84501	0.166977	4.75607	2.10923	0.0404058	0.458238	-3.69069
												ENSG00000169756	LIMS1	3987	-0.265852	3.97232	-2.10873	0.040451	0.458238	-3.73775
												ENSG00000205765	C5orf51	285636	-0.252376	4.73022	-2.10795	0.0405217	0.458238	-3.70325
												ENSG00000205138	SDHAF1	644096	0.164059	3.91873	2.10745	0.0405674	0.458238	-3.73078
												ENSG00000243449	C4orf48	401115	0.276839	4.86809	2.10737	0.0405742	0.458238	-3.68699
												ENSG00000100629	CEP128	145508	-0.272857	1.86307	-2.10736	0.040575	0.458238	-4.01381
												ENSG00000014641	MDH1	4190	0.157013	7.97781	2.10727	0.0405834	0.458238	-3.68116
												ENSG00000112249	ASCC3	10973	-0.25009	5.16146	-2.10717	0.0405925	0.458238	-3.69599
												ENSG00000113645	WWC1	23286	-0.209202	5.83191	-2.10713	0.0405964	0.458238	-3.68178
												ENSG00000133027	PEMT	10400	0.166974	4.18554	2.10702	0.0406065	0.458238	-3.71089
												ENSG00000153774	CFDP1	10428	0.147087	6.75799	2.10685	0.0406215	0.458238	-3.68129
												ENSG00000100138	SNU13	4809	0.141655	7.20721	2.10659	0.0406452	0.458238	-3.68169
												ENSG00000267060	PTGES3L	100885848	0.28339	2.33983	2.10635	0.040667	0.458238	-3.88962
												ENSG00000163848	ZNF148	7707	-0.261346	3.98609	-2.10622	0.0406788	0.458238	-3.75374
												ENSG00000179988	PSTK	118672	0.201353	2.81466	2.10608	0.0406921	0.458238	-3.842
												ENSG00000243244	STON1	11037	-0.315313	3.86262	-2.10569	0.0407271	0.458238	-3.7648
												ENSG00000047579	DTNBP1	84062	0.195878	4.5969	2.10522	0.0407702	0.458238	-3.70578
												ENSG00000156162	DPY19L4	286148	-0.282948	3.64144	-2.10495	0.0407955	0.458238	-3.78483
												ENSG00000120063	GNA13	10672	-0.224944	5.61039	-2.10403	0.040879	0.458238	-3.69146
												ENSG00000146007	ZMAT2	153527	0.134013	6.82076	2.10391	0.0408905	0.458238	-3.68555
												ENSG00000185900	POMK	84197	-0.342235	2.76402	-2.10369	0.0409108	0.458238	-3.85934
												ENSG00000151422	FER	2241	-0.275456	4.33769	-2.10359	0.0409197	0.458238	-3.74229
												ENSG00000096401	CDC5L	988	-0.156946	5.59038	-2.10345	0.0409322	0.458238	-3.69144
												ENSG00000100503	NIN	51199	-0.242123	5.27836	-2.10298	0.0409754	0.458238	-3.69597
												ENSG00000132591	ERAL1	26284	0.118177	6.08397	2.10289	0.0409833	0.458238	-3.68727
												ENSG00000136100	VPS36	51028	-0.180526	4.72347	-2.10281	0.0409908	0.458238	-3.71333
												ENSG00000166783	KIAA0430	9665	-0.157759	6.12245	-2.10244	0.0410251	0.458238	-3.6884
												ENSG00000170776	AKAP13	11214	-0.186567	6.91224	-2.10213	0.0410539	0.458238	-3.68822
												ENSG00000166046	TCP11L2	255394	-0.24955	2.17621	-2.10206	0.0410596	0.458238	-3.97255
												ENSG00000257315	ZBED6	100381270	-0.391543	3.30678	-2.10189	0.0410756	0.458238	-3.82585
												ENSG00000135847	NA	NA	0.113034	5.66614	2.10173	0.0410904	0.458238	-3.6906
												ENSG00000162244	RPL29	6159	0.20568	9.47433	2.10158	0.0411042	0.458238	-3.69469
												ENSG00000064012	CASP8	841	-0.386526	0.417161	-2.10112	0.0411461	0.458238	-4.11685
												ENSG00000154001	PPP2R5E	5529	-0.190759	5.84616	-2.10061	0.0411932	0.458238	-3.69271
												ENSG00000188786	MTF1	4520	-0.158711	4.40378	-2.10042	0.0412113	0.458238	-3.72712
												ENSG00000180263	FGD6	55785	-0.298362	4.13111	-2.10034	0.0412182	0.458238	-3.75318
												ENSG00000213465	ARL2	402	0.184093	6.2158	2.09969	0.0412781	0.458238	-3.69202
												ENSG00000155100	OTUD6B	51633	-0.258956	2.67191	-2.09954	0.0412923	0.458238	-3.90794
												ENSG00000160299	PCNT	5116	-0.169737	5.92169	-2.09898	0.0413443	0.458238	-3.69394
												ENSG00000137145	DENND4C	55667	-0.237496	4.52264	-2.09867	0.0413723	0.458238	-3.734
												ENSG00000138814	PPP3CA	5530	-0.280253	4.75876	-2.0984	0.0413974	0.458238	-3.72463
												ENSG00000132294	EFR3A	23167	-0.289636	3.72104	-2.09817	0.0414191	0.458238	-3.80919
												ENSG00000213221	DNLZ	728489	0.210293	2.95516	2.09784	0.0414498	0.458238	-3.80857
												ENSG00000123427	METTL21B	25895	-0.281982	1.87732	-2.09784	0.04145	0.458238	-3.96972
												ENSG00000100614	PPM1A	5494	-0.148816	5.35691	-2.09764	0.0414686	0.458238	-3.70365
												ENSG00000205542	TMSB4X	7114	0.179771	10.2817	2.09758	0.0414736	0.458238	-3.70354
												ENSG00000105983	LMBR1	64327	-0.14921	6.17779	-2.09757	0.041475	0.458238	-3.69544
												ENSG00000110075	PPP6R3	55291	-0.185874	6.3139	-2.09754	0.0414778	0.458238	-3.69557
												ENSG00000132356	PRKAA1	5562	-0.212519	4.15042	-2.09744	0.0414867	0.458238	-3.74827
												ENSG00000167272	POP5	51367	0.200037	4.78212	2.09741	0.0414897	0.458238	-3.70863
												ENSG00000111639	MRPL51	51258	0.192559	6.44756	2.09731	0.0414987	0.458238	-3.69529
												ENSG00000120278	PLEKHG1	57480	-0.192305	5.67675	-2.0972	0.0415086	0.458238	-3.69788
												ENSG00000128915	ICE2	79664	-0.199866	4.5663	-2.09693	0.0415339	0.458238	-3.72716
												ENSG00000127884	ECHS1	1892	0.139354	6.94737	2.09546	0.041671	0.458238	-3.69799
												ENSG00000170471	RALGAPB	57148	-0.156038	6.36627	-2.09519	0.0416958	0.458238	-3.69876
												ENSG00000170264	FAM161A	84140	-0.21473	3.09976	-2.09489	0.0417236	0.458238	-3.86505
												ENSG00000204305	AGER	177	0.298673	3.05663	2.09483	0.04173	0.458238	-3.81941
												ENSG00000121350	PYROXD1	79912	-0.434331	1.45167	-2.09473	0.0417389	0.458238	-4.06651
												ENSG00000075151	EIF4G3	8672	-0.170842	6.93587	-2.09422	0.0417861	0.458238	-3.69983
												ENSG00000106443	PHF14	9678	-0.145601	5.44228	-2.09269	0.0419295	0.458238	-3.70905
												ENSG00000138030	KHK	3795	0.221108	3.57844	2.09241	0.041956	0.458238	-3.77976
												ENSG00000070669	ASNS	440	0.175829	7.68954	2.09227	0.0419693	0.458238	-3.70288
												ENSG00000196449	YRDC	79693	0.145801	4.74259	2.092	0.0419946	0.458238	-3.71625
												ENSG00000186812	ZNF397	84307	-0.174169	4.89024	-2.09181	0.0420117	0.458238	-3.72266
												ENSG00000112514	CUTA	51596	0.162937	7.2645	2.09154	0.042037	0.458238	-3.70377
												ENSG00000116459	ATP5F1	515	0.142194	7.56792	2.09078	0.0421087	0.458238	-3.70499
												ENSG00000018510	AGPS	8540	-0.172468	5.2065	-2.09063	0.0421228	0.458238	-3.71506
												ENSG00000072501	SMC1A	8243	-0.145245	7.39886	-2.09058	0.0421278	0.458238	-3.70518
												ENSG00000094916	CBX5	23468	-0.206626	8.77605	-2.09053	0.042132	0.458238	-3.70722
												ENSG00000197841	ZNF181	339318	-0.2449	2.47002	-2.09037	0.0421476	0.458238	-3.92034
												ENSG00000196968	FUT11	170384	-0.19271	3.87515	-2.08987	0.0421945	0.458238	-3.76186
												ENSG00000005175	RPAP3	79657	-0.205621	3.88348	-2.08978	0.0422027	0.458238	-3.7895
												ENSG00000123353	ORMDL2	29095	0.181639	4.68841	2.08978	0.0422032	0.458238	-3.72099
												ENSG00000198730	CTR9	9646	-0.154613	5.55887	-2.08949	0.0422298	0.458238	-3.71232
												ENSG00000119596	YLPM1	56252	-0.144509	7.19983	-2.08915	0.0422624	0.458238	-3.70726
												ENSG00000141424	SLC39A6	25800	-0.131356	7.07773	-2.08887	0.0422882	0.458238	-3.70764
												ENSG00000116747	TROVE2	6738	-0.253985	4.05434	-2.08843	0.0423297	0.458238	-3.76645
												ENSG00000139697	SBNO1	55206	-0.243066	5.47754	-2.08817	0.0423549	0.458238	-3.71545
												ENSG00000011405	PIK3C2A	5286	-0.295568	4.52455	-2.08787	0.0423831	0.458238	-3.74881
												ENSG00000113231	PDE8B	8622	-0.290279	2.75858	-2.08694	0.0424708	0.458238	-3.88295
												ENSG00000088986	DYNLL1	8655	0.1701	8.09242	2.08693	0.0424716	0.458238	-3.71124
												ENSG00000178460	MCMDC2	157777	0.343811	0.620187	2.08657	0.0425057	0.458238	-4.12839
												ENSG00000106771	TMEM245	23731	-0.174458	6.36193	-2.08622	0.0425392	0.458238	-3.71184
												ENSG00000197728	RPS26	6231	0.231953	3.80728	2.08551	0.0426065	0.458238	-3.77841
												ENSG00000048707	VPS13D	55187	-0.17441	6.05625	-2.08546	0.0426114	0.458238	-3.71388
												ENSG00000122034	GTF3A	2971	0.154377	6.21729	2.0853	0.0426261	0.458238	-3.71309
												ENSG00000149289	ZC3H12C	85463	-0.282517	4.83403	-2.08512	0.0426435	0.458238	-3.73918
												ENSG00000178904	DPY19L3	147991	-0.247722	5.51461	-2.08504	0.0426514	0.458238	-3.71682
												ENSG00000149311	ATM	472	-0.272128	4.84271	-2.08479	0.0426753	0.458238	-3.73624
												ENSG00000185722	ANKFY1	51479	-0.149532	7.05589	-2.08476	0.0426776	0.458238	-3.71365
												ENSG00000138771	SHROOM3	57619	-0.283446	5.85171	-2.08454	0.0426986	0.458238	-3.71576
												ENSG00000172331	BPGM	669	0.146076	5.40468	2.08432	0.0427196	0.458238	-3.71909
												ENSG00000168014	C2CD3	26005	-0.133689	5.48387	-2.08378	0.0427714	0.458238	-3.71901
												ENSG00000203993	ARRDC1-AS1	85026	0.12303	4.18292	2.08335	0.0428121	0.458238	-3.74724
												ENSG00000186687	LYRM7	90624	-0.312433	2.927	-2.08322	0.0428245	0.458238	-3.88944
												ENSG00000164603	BMT2	154743	-0.220185	3.90591	-2.08283	0.0428621	0.458238	-3.78599
												ENSG00000149600	COMMD7	149951	0.164169	5.99135	2.08261	0.0428829	0.458238	-3.7169
												ENSG00000218336	TENM3	55714	-0.252107	7.41567	-2.08248	0.0428951	0.458238	-3.71701
												ENSG00000270181	BIVM-ERCC5	100533467	-0.185916	4.71451	-2.08247	0.0428965	0.458238	-3.74417
												ENSG00000167733	HSD11B1L	374875	0.178756	5.45242	2.08242	0.0429005	0.458238	-3.71848
												ENSG00000138095	LRPPRC	10128	-0.190167	6.66992	-2.08193	0.0429481	0.458238	-3.71789
												ENSG00000153006	SREK1IP1	285672	-0.187964	4.00334	-2.08146	0.0429926	0.458238	-3.79149
												ENSG00000165476	REEP3	221035	-0.254399	4.37862	-2.08071	0.0430642	0.458238	-3.75633
												ENSG00000109475	RPL34	6164	0.233588	8.946	2.08037	0.0430975	0.458238	-3.72264
												ENSG00000141030	COPS3	8533	0.124149	6.73088	2.08	0.0431322	0.458238	-3.72058
												ENSG00000153561	RMND5A	64795	-0.189657	5.87171	-2.07975	0.0431567	0.458238	-3.72255
												ENSG00000142676	RPL11	6135	0.196164	9.96011	2.07959	0.0431719	0.458238	-3.72699
												ENSG00000162636	FAM102B	284611	-0.265912	3.87468	-2.07953	0.0431774	0.458238	-3.81618
												ENSG00000169564	PCBP1	5093	0.099813	8.1231	2.0789	0.0432388	0.458238	-3.723
												ENSG00000174886	NDUFA11	126328	0.170215	6.4803	2.07846	0.0432806	0.458238	-3.72284
												ENSG00000171791	BCL2	596	-0.240205	4.49198	-2.07823	0.0433031	0.458238	-3.74753
												ENSG00000104904	OAZ1	4946	0.131011	8.47327	2.07804	0.0433208	0.458238	-3.72472
												ENSG00000165934	CPSF2	53981	-0.18611	5.30638	-2.07768	0.0433559	0.458238	-3.73106
												ENSG00000129245	FXR2	9513	0.109048	6.9602	2.07751	0.0433724	0.458238	-3.72423
												ENSG00000149591	TAGLN	6876	-0.4761	5.3309	-2.07746	0.0433771	0.458238	-3.72647
												ENSG00000174989	FBXW8	26259	-0.148188	5.12435	-2.07601	0.0435167	0.458538	-3.73498
												ENSG00000158164	TMSB15A	11013	0.260369	7.64064	2.07565	0.0435519	0.458538	-3.727
												ENSG00000188981	MSANTD1	345222	0.365486	0.218373	2.07485	0.0436296	0.458538	-4.15233
												ENSG00000204104	TRAF3IP1	26146	-0.170104	3.63888	-2.07453	0.0436608	0.458538	-3.80197
												ENSG00000148225	WDR31	114987	-0.192574	3.54918	-2.07448	0.0436649	0.458538	-3.82201
												ENSG00000140319	SRP14	6727	0.16518	8.56845	2.07431	0.0436814	0.458538	-3.73039
												ENSG00000005022	SLC25A5	292	0.131291	7.88769	2.07391	0.0437203	0.458538	-3.72964
												ENSG00000078668	VDAC3	7419	0.154821	7.48236	2.07387	0.0437248	0.458538	-3.72954
												ENSG00000250151	ARPC4	10093	0.250342	2.96774	2.07362	0.0437485	0.458538	-3.85334
												ENSG00000167995	BEST1	7439	0.315442	2.9032	2.0736	0.0437507	0.458538	-3.90122
												ENSG00000047410	TPR	7175	-0.192579	5.74642	-2.07336	0.043774	0.458538	-3.73348
												ENSG00000135127	BICDL1	92558	0.261375	3.96572	2.07199	0.0439079	0.459423	-3.78445
												ENSG00000113595	TRIM23	373	-0.270101	3.1897	-2.07143	0.0439619	0.459423	-3.87087
												ENSG00000227268	KLLN	100144748	-0.272565	0.873619	-2.07112	0.0439929	0.459423	-4.09229
												ENSG00000140948	ZCCHC14	23174	-0.191912	5.98908	-2.07108	0.043996	0.459423	-3.73396
												ENSG00000105185	PDCD5	9141	0.161183	5.37341	2.07055	0.0440485	0.459423	-3.73747
												ENSG00000242485	MRPL20	55052	0.156625	5.98463	2.06964	0.0441375	0.459423	-3.73572
												ENSG00000138685	FGF2	2247	-0.285451	3.03931	-2.06933	0.044167	0.459423	-3.89432
												ENSG00000258555	SPECC1L-ADORA2A	101730217	-2.53655	1.63231	-2.06855	0.0442444	0.459423	-4.10814
												ENSG00000138468	SENP7	57337	-0.249908	4.55954	-2.06829	0.0442698	0.459423	-3.76308
												ENSG00000161179	YDJC	150223	0.173177	3.77822	2.06809	0.0442887	0.459423	-3.77314
												ENSG00000256060	TRAPPC2B	10597	0.225254	3.61439	2.06797	0.0443014	0.459423	-3.80737
												ENSG00000185010	F8	2157	-0.293768	1.25919	-2.06782	0.0443159	0.459423	-4.06205
												ENSG00000197345	MRPL21	219927	0.192784	5.4034	2.06777	0.0443202	0.459423	-3.74071
												ENSG00000134809	TIMM10	26519	0.210083	4.58784	2.0674	0.044357	0.459423	-3.75366
												ENSG00000125686	MED1	5469	-0.147773	6.27264	-2.06696	0.0444001	0.459423	-3.73963
												ENSG00000197045	GMFB	2764	-0.289542	5.49555	-2.06664	0.0444314	0.459423	-3.74395
												ENSG00000038210	PI4K2B	55300	-0.301311	2.3941	-2.0663	0.0444654	0.459423	-3.95722
												ENSG00000075292	ZNF638	27332	-0.196179	6.0056	-2.0658	0.0445145	0.459423	-3.74228
												ENSG00000120868	APAF1	317	-0.215557	5.06419	-2.06554	0.0445405	0.459423	-3.75606
												ENSG00000132341	RAN	5901	0.147084	9.15125	2.0648	0.0446129	0.459423	-3.74509
												ENSG00000168214	RBPJ	3516	-0.207802	6.24319	-2.06475	0.0446179	0.459423	-3.74283
												ENSG00000117475	BLZF1	8548	-0.2281	2.5988	-2.06442	0.0446507	0.459423	-3.94973
												ENSG00000125885	MCM8	84515	-0.297943	3.38809	-2.0644	0.0446526	0.459423	-3.87239
												ENSG00000138071	ACTR2	10097	-0.145723	7.54144	-2.06402	0.0446905	0.459423	-3.74381
												ENSG00000256269	HMBS	3145	0.164223	5.15422	2.06368	0.0447246	0.459423	-3.74873
												ENSG00000126698	DNAJC8	22826	0.132647	7.41217	2.06286	0.0448055	0.459423	-3.74549
												ENSG00000137076	TLN1	7094	-0.224935	6.65615	-2.06275	0.0448164	0.459423	-3.74567
												ENSG00000173171	MTX1	4580	0.146931	5.05171	2.06265	0.0448268	0.459423	-3.74909
												ENSG00000116668	SWT1	54823	-0.271174	2.42063	-2.0625	0.0448409	0.459423	-3.98784
												ENSG00000171224	C10orf35	219738	0.284812	4.9904	2.06226	0.0448651	0.459423	-3.7512
												ENSG00000173846	PLK3	1263	0.172021	5.14157	2.06172	0.044919	0.459631	-3.7485
												ENSG00000055917	PUM2	23369	-0.163129	6.56147	-2.06119	0.0449712	0.459638	-3.74789
												ENSG00000167515	TRAPPC2L	51693	0.146457	5.46492	2.06095	0.044995	0.459638	-3.74912
												ENSG00000105856	HBP1	26959	-0.200827	5.02548	-2.0607	0.0450205	0.459638	-3.75988
												ENSG00000100902	PSMA6	5687	0.144075	7.39818	2.05955	0.0451349	0.460174	-3.75026
												ENSG00000129197	RPAIN	84268	0.189962	6.63251	2.0595	0.0451402	0.460174	-3.75039
												ENSG00000177030	DEAF1	10522	0.132506	6.37253	2.05819	0.0452708	0.460663	-3.75225
												ENSG00000101974	ATP11C	286410	-0.26662	4.34448	-2.05799	0.0452907	0.460663	-3.79917
												ENSG00000172269	DPAGT1	1798	0.0994115	5.22278	2.05774	0.045316	0.460663	-3.75672
												ENSG00000092140	G2E3	55632	-0.283695	4.00972	-2.05767	0.0453227	0.460663	-3.82606
												ENSG00000136628	EPRS	2058	-0.165515	6.52379	-2.05675	0.0454154	0.460686	-3.7543
												ENSG00000075142	SRI	6717	0.152198	6.5189	2.05559	0.0455317	0.460686	-3.756
												ENSG00000088179	PTPN4	5775	-0.195583	3.66618	-2.05495	0.0455959	0.460686	-3.85248
												ENSG00000164405	UQCRQ	27089	0.206813	6.56931	2.05464	0.045628	0.460686	-3.7574
												ENSG00000196476	C20orf96	140680	0.198811	5.04064	2.05458	0.045634	0.460686	-3.76197
												ENSG00000109016	DHRS7B	25979	0.17407	3.87962	2.05364	0.0457282	0.460686	-3.80043
												ENSG00000188368	PRR19	284338	0.267214	1.09862	2.05364	0.0457282	0.460686	-4.01393
												ENSG00000006576	PHTF2	57157	-0.230943	4.12662	-2.05337	0.0457559	0.460686	-3.82275
												ENSG00000187416	LHFPL3	375612	-0.440941	0.306111	-2.05332	0.0457612	0.460686	-4.17421
												ENSG00000102753	KPNA3	3839	-0.175115	5.95534	-2.0532	0.0457731	0.460686	-3.76005
												ENSG00000213246	SUPT4H1	6827	0.14776	6.48211	2.05319	0.0457738	0.460686	-3.75949
												ENSG00000138767	CNOT6L	246175	-0.215811	4.20549	-2.05293	0.0458007	0.460686	-3.80212
												ENSG00000104976	SNAPC2	6618	0.138187	4.59182	2.05284	0.045809	0.460686	-3.77312
												ENSG00000174547	MRPL11	65003	0.190014	5.40343	2.05273	0.0458207	0.460686	-3.76135
												ENSG00000164252	AGGF1	55109	-0.216974	4.32872	-2.05257	0.0458366	0.460686	-3.79053
												ENSG00000128881	TTBK2	146057	-0.204207	5.56105	-2.05212	0.0458825	0.460686	-3.76564
												ENSG00000198380	GFPT1	2673	-0.188524	6.22163	-2.05197	0.045897	0.460686	-3.76148
												ENSG00000130312	MRPL34	64981	0.169804	4.92187	2.05061	0.0460353	0.461286	-3.77116
												ENSG00000106635	BCL7B	9275	0.113198	5.03841	2.05059	0.0460378	0.461286	-3.76508
												ENSG00000117620	SLC35A3	23443	-0.32251	2.54781	-2.05038	0.0460591	0.461286	-3.97189
												ENSG00000156735	BAG4	9530	-0.26546	3.62335	-2.05006	0.0460915	0.461286	-3.85498
												ENSG00000154277	UCHL1	7345	0.236318	9.20386	2.04943	0.046155	0.461337	-3.7664
												ENSG00000139428	MMAB	326625	0.136985	5.46719	2.04875	0.0462245	0.461337	-3.76642
												ENSG00000186767	SPIN4	139886	-0.24827	3.12495	-2.04869	0.0462305	0.461337	-3.8909
												ENSG00000029725	RABEP1	9135	-0.177017	6.34641	-2.04837	0.0462634	0.461337	-3.76634
												ENSG00000164506	STXBP5	134957	-0.225459	3.33934	-2.04835	0.0462651	0.461337	-3.88451
												ENSG00000121005	CRISPLD1	83690	-0.201019	5.71468	-2.04772	0.0463302	0.461629	-3.76784
												ENSG00000188603	CLN3	1201	0.133972	4.68006	2.04741	0.0463618	0.461629	-3.77391
												ENSG00000134046	MBD2	8932	0.12992	4.48374	2.04692	0.0464115	0.461704	-3.78681
												ENSG00000165997	ARL5B	221079	-0.307627	4.9553	-2.04667	0.0464368	0.461704	-3.78176
												ENSG00000139133	ALG10	84920	-0.321887	1.44243	-2.04631	0.0464739	0.461738	-4.08246
												ENSG00000164078	MST1R	4486	0.443097	-0.0694385	2.04536	0.0465711	0.462367	-4.19111
												ENSG00000117013	KCNQ4	9132	0.326941	0.908637	2.04489	0.0466198	0.462516	-4.12167
												ENSG00000165502	RPL36AL	6166	0.209143	6.17359	2.04314	0.0467998	0.46356	-3.77381
												ENSG00000168137	SETD5	55209	-0.136349	7.69202	-2.04311	0.0468033	0.46356	-3.77388
												ENSG00000108021	FAM208B	54906	-0.255873	5.08293	-2.0422	0.0468969	0.46356	-3.78501
												ENSG00000100911	PSME2	5721	0.166882	6.15614	2.04152	0.0469675	0.46356	-3.77609
												ENSG00000240053	LY6G5B	58496	0.248	3.3947	2.04141	0.0469785	0.46356	-3.84732
												ENSG00000173113	TRMT112	51504	0.185073	6.56141	2.04113	0.0470071	0.46356	-3.77686
												ENSG00000120008	WDR11	55717	-0.123332	5.94571	-2.04067	0.047055	0.46356	-3.7773
												ENSG00000184436	THAP7	80764	0.13096	4.59879	2.0406	0.0470619	0.46356	-3.78567
												ENSG00000142065	ZFP14	57677	-0.200175	3.57944	-2.04048	0.0470747	0.46356	-3.85918
												ENSG00000120049	KCNIP2	30819	0.257511	3.90961	2.03992	0.0471324	0.46356	-3.82759
												ENSG00000102678	FGF9	2254	-0.322738	1.83655	-2.03953	0.0471736	0.46356	-4.04407
												ENSG00000136247	ZDHHC4	55146	0.172252	5.26699	2.03884	0.0472443	0.46356	-3.7825
												ENSG00000159733	ZFYVE28	57732	0.345991	1.79658	2.03757	0.0473774	0.46356	-4.03393
												ENSG00000139687	RB1	5925	-0.259672	5.20366	-2.03742	0.047393	0.46356	-3.78942
												ENSG00000220205	VAMP2	6844	0.169468	7.30111	2.03709	0.0474264	0.46356	-3.78254
												ENSG00000172586	CHCHD1	118487	0.165146	5.36136	2.03689	0.0474475	0.46356	-3.78341
												ENSG00000184857	TMEM186	25880	0.136484	3.73454	2.03685	0.0474515	0.46356	-3.82671
												ENSG00000133739	LRRCC1	85444	-0.298987	2.11703	-2.03659	0.0474795	0.46356	-4.01591
												ENSG00000154380	ENAH	55740	-0.196576	6.96577	-2.03551	0.0475917	0.46356	-3.78489
												ENSG00000163472	TMEM79	84283	0.167906	2.60508	2.03528	0.0476156	0.46356	-3.90403
												ENSG00000152223	EPG5	57724	-0.163647	5.29284	-2.03506	0.0476394	0.46356	-3.78967
												ENSG00000135541	AHI1	54806	-0.258763	3.59634	-2.03499	0.0476466	0.46356	-3.88481
												ENSG00000011454	GPR21	2844	-0.120095	6.84294	-2.0345	0.0476976	0.46356	-3.78633
												ENSG00000160131	VMA21	203547	-0.233391	5.36346	-2.03448	0.0476996	0.46356	-3.78911
												ENSG00000077232	DNAJC10	54431	-0.226111	5.92736	-2.03368	0.0477835	0.46356	-3.78784
												ENSG00000101361	NOP56	10528	0.145807	7.46042	2.03342	0.0478107	0.46356	-3.7877
												ENSG00000132142	NA	NA	-0.158905	7.37214	-2.03338	0.0478149	0.46356	-3.7879
												ENSG00000164051	CCDC51	79714	0.132067	4.15403	2.03286	0.0478695	0.46356	-3.80763
												ENSG00000204435	CSNK2B	1460	0.136721	7.16451	2.03259	0.0478977	0.46356	-3.78905
												ENSG00000188827	SLX4	84464	-0.16326	4.61443	-2.03253	0.0479046	0.46356	-3.80074
												ENSG00000233280	NA	NA	-0.44354	1.79701	-2.03243	0.0479147	0.46356	-4.04693
												ENSG00000170906	NDUFA3	4696	0.192031	5.50454	2.03223	0.0479356	0.46356	-3.78939
												ENSG00000181450	ZNF678	339500	-0.293624	3.19561	-2.03152	0.0480109	0.46356	-3.91979
												ENSG00000165185	KIAA1958	158405	-0.217103	5.61098	-2.03111	0.0480537	0.46356	-3.79213
												ENSG00000162961	DPY30	84661	0.149045	5.54132	2.03093	0.0480727	0.46356	-3.79161
												ENSG00000106460	TMEM106B	54664	-0.229277	4.68438	-2.03091	0.0480753	0.46356	-3.81083
												ENSG00000174106	LEMD3	23592	-0.163142	4.90496	-2.03063	0.0481045	0.46356	-3.7986
												ENSG00000204568	MRPS18B	28973	0.138332	5.84339	2.02961	0.0482123	0.46356	-3.79296
												ENSG00000078687	TNRC6C	57690	-0.230531	5.15541	-2.02895	0.0482823	0.46356	-3.79894
												ENSG00000152332	UHMK1	127933	-0.269969	4.77426	-2.02832	0.0483485	0.46356	-3.81175
												ENSG00000170677	SOCS6	9306	-0.169429	4.02862	-2.02674	0.0485169	0.46356	-3.82767
												ENSG00000115904	SOS1	6654	-0.239722	4.86864	-2.02644	0.0485488	0.46356	-3.80971
												ENSG00000100823	APEX1	328	0.144731	7.87198	2.02634	0.0485587	0.46356	-3.79754
												ENSG00000106591	MRPL32	64983	0.145943	5.04125	2.02627	0.0485663	0.46356	-3.80193
												ENSG00000118922	KLF12	11278	-0.22931	5.44041	-2.02596	0.0485992	0.46356	-3.80069
												ENSG00000196924	FLNA	2316	-0.230349	9.52936	-2.0256	0.0486384	0.46356	-3.80067
												ENSG00000171163	ZNF692	55657	0.169091	5.32359	2.0254	0.0486592	0.46356	-3.79991
												ENSG00000160194	NDUFV3	4731	0.141706	5.46945	2.02514	0.0486872	0.46356	-3.79963
												ENSG00000131152	NA	NA	-0.697234	0.342818	-2.02511	0.0486901	0.46356	-4.20896
												ENSG00000156709	AIFM1	9131	0.108872	5.43478	2.02507	0.0486946	0.46356	-3.80019
												ENSG00000112406	HECA	51696	-0.257327	4.26954	-2.02492	0.0487102	0.46356	-3.84548
												ENSG00000117500	TMED5	50999	-0.252099	4.16274	-2.02446	0.0487598	0.46356	-3.84222
												ENSG00000150779	TIMM8B	26521	0.188088	5.81922	2.024	0.0488089	0.46356	-3.80086
												ENSG00000229833	PET100	100131801	0.259487	5.45173	2.02399	0.0488095	0.46356	-3.80094
												ENSG00000155744	FAM126B	285172	-0.274731	3.32375	-2.02394	0.0488157	0.46356	-3.91476
												ENSG00000114125	RNF7	9616	0.150473	6.28043	2.02287	0.0489292	0.46356	-3.80279
												ENSG00000162409	PRKAA2	5563	-0.272664	3.03951	-2.02251	0.0489682	0.46356	-3.95986
												ENSG00000258653	NA	NA	-0.556557	2.16079	-2.0222	0.049002	0.46356	-4.04207
												ENSG00000067829	IDH3G	3421	0.141862	5.57223	2.02198	0.0490247	0.46356	-3.80367
												ENSG00000114126	TFDP2	7029	-0.201732	6.83192	-2.02196	0.0490268	0.46356	-3.80424
												ENSG00000171421	MRPL36	64979	0.182295	4.44179	2.02114	0.049115	0.46356	-3.81647
												ENSG00000144445	KANSL1L	151050	-0.215529	3.14655	-2.02079	0.049153	0.46356	-3.93397
												ENSG00000164684	ZNF704	619279	-0.215705	5.56545	-2.0205	0.0491846	0.46356	-3.80999
												ENSG00000123349	PFDN5	5204	0.19968	8.01634	2.02045	0.0491891	0.46356	-3.80586
												ENSG00000135390	ATP5G2	517	0.199733	8.04989	2.02009	0.0492281	0.46356	-3.80633
												ENSG00000163510	CWC22	57703	-0.208007	3.31185	-2.0199	0.0492485	0.46356	-3.90477
												ENSG00000185219	ZNF445	353274	-0.188641	6.12408	-2.01984	0.0492549	0.46356	-3.80669
												ENSG00000033800	PIAS1	8554	-0.167735	4.93476	-2.01917	0.0493274	0.46356	-3.81835
												ENSG00000198113	TOR4A	54863	0.33205	0.957535	2.01872	0.0493759	0.46356	-4.10383
												ENSG00000149564	ESAM	90952	0.489741	0.602223	2.01852	0.0493972	0.46356	-4.15964
												ENSG00000188177	ZC3H6	376940	-0.254365	3.22513	-2.01793	0.0494612	0.46356	-3.93801
												ENSG00000145715	RASA1	5921	-0.189635	4.92735	-2.01777	0.0494782	0.46356	-3.82028
												ENSG00000103657	HERC1	8925	-0.196387	7.18998	-2.0176	0.0494973	0.46356	-3.81042
												ENSG00000114383	TUSC2	11334	0.130411	5.79121	2.01725	0.0495346	0.46356	-3.81035
												ENSG00000005483	KMT2E	55904	-0.180564	6.11743	-2.01721	0.049539	0.46356	-3.81036
												ENSG00000125107	CNOT1	23019	-0.14832	7.92993	-2.01692	0.0495706	0.46356	-3.811
												ENSG00000004059	ARF5	381	0.153875	7.37816	2.01676	0.0495883	0.46356	-3.81146
												ENSG00000127445	PIN1	5300	0.135452	6.41192	2.01674	0.0495906	0.46356	-3.81173
												ENSG00000125149	C16orf70	80262	0.104767	4.95217	2.01651	0.0496147	0.46356	-3.81491
												ENSG00000196639	HRH1	3269	-0.639219	-0.123163	-2.01614	0.0496547	0.46356	-4.21642
												ENSG00000162607	USP1	7398	-0.28728	4.81321	-2.01576	0.0496969	0.46356	-3.82561
												ENSG00000008324	SS18L2	51188	0.147957	4.42971	2.01557	0.0497168	0.46356	-3.82647
												ENSG00000121680	PEX16	9409	0.165039	4.54248	2.01552	0.0497223	0.46356	-3.82337
												ENSG00000205269	TMEM170B	100113407	-0.227446	5.123	-2.01527	0.0497494	0.46356	-3.8189
												ENSG00000119013	NDUFB3	4709	0.209948	5.71704	2.0151	0.0497679	0.46356	-3.81331
												ENSG00000054523	KIF1B	23095	-0.188285	9.19785	-2.01497	0.0497824	0.46356	-3.81389
												ENSG00000160345	C9orf116	138162	0.242673	3.00238	2.01492	0.049788	0.46356	-3.89526
												ENSG00000100154	TTC28	23331	-0.246204	7.12051	-2.01481	0.0497997	0.46356	-3.81441
												ENSG00000159352	PSMD4	5710	0.139624	7.73195	2.01399	0.0498892	0.46356	-3.8151
												ENSG00000009954	BAZ1B	9031	-0.152564	7.17125	-2.0138	0.0499095	0.46356	-3.81583
												ENSG00000162924	REL	5966	-0.412238	2.01406	-2.0134	0.0499536	0.46356	-4.07377
												ENSG00000167978	SRRM2	23524	-0.173727	9.46731	-2.01317	0.0499787	0.46356	-3.8169
